# Supplementary material for: Time series analysis of the demand for COVID-19 related chest imaging during the first wave of the SARS-CoV-2 pandemic: An explorative study
Source: PLoS One. 2021 Mar 3;16(3):e0247686. doi: 10.1371/journal.pone.0247686 (PMC7928469; doi:10.1371/journal.pone.0247686)
Supplement: S1 File — (XLSX) [file pone.0247686.s005.xlsx]

## Sheet: Data
Exam Number	Sector of patient care	Imaging technique	ToR	Signs of pneumonia on imaging	Result of final report
1	1	1	2020-02-28 16:56:00	1	2
2	3	2	2020-03-09 13:24:00	1	1
3	2	2	2020-03-09 18:10:00	2	1
4	1	1	2020-03-11 19:16:00	2	1
5	1	3	2020-03-11 22:13:00	2	1
6	3	2	2020-03-12 08:25:00	1	1
7	1	2	2020-03-12 19:27:00	2	2
8	1	2	2020-03-13 01:04:00	1	1
9	1	2	2020-03-13 23:39:00	2	2
10	1	2	2020-03-14 00:53:00	2	1
11	1	2	2020-03-15 16:50:00	2	2
12	1	1	2020-03-15 15:39:00	1	1
13	2	2	2020-03-16 14:06:00	2	1
14	1	2	2020-03-16 19:18:00	2	2
15	1	2	2020-03-16 23:20:00	2	2
16	1	1	2020-03-16 08:16:00	2	1
17	1	2	2020-03-17 00:56:00	2	2
18	3	2	2020-03-17 03:10:00	1	1
19	3	2	2020-03-17 13:23:00	1	1
20	1	2	2020-03-17 15:35:00	1	1
21	1	2	2020-03-17 19:41:00	1	1
22	1	2	2020-03-17 19:48:00	1	1
23	1	2	2020-03-17 22:53:00	2	1
24	3	2	2020-03-18 16:15:00	1	1
25	1	2	2020-03-18 23:03:00	1	1
26	1	2	2020-03-19 01:29:00	2	1
27	1	1	2020-03-18 21:18:00	2	2
28	1	2	2020-03-19 12:34:00	1	1
29	1	2	2020-03-19 15:00:00	2	2
30	1	2	2020-03-19 16:41:00	2	1
31	1	2	2020-03-19 17:51:00	2	2
32	1	2	2020-03-19 18:27:00	1	1
33	2	3	2020-03-19 11:38:00	1	2
34	1	3	2020-03-19 19:51:00	1	2
35	2	3	2020-03-17 17:54:00	1	1
36	1	2	2020-03-20 02:21:00	1	1
37	1	2	2020-03-20 11:17:00	2	2
38	3	2	2020-03-20 11:54:00	1	1
39	1	2	2020-03-20 14:11:00	1	2
40	1	2	2020-03-20 15:06:00	1	1
41	2	2	2020-03-20 15:17:00	1	1
42	2	2	2020-03-20 16:41:00	1	1
43	1	2	2020-03-20 22:58:00	2	1
44	1	2	2020-03-20 23:44:00	1	2
45	3	2	2020-03-20 06:13:00	1	1
46	2	2	2020-03-20 12:17:00	1	1
47	1	2	2020-03-21 05:58:00	1	1
48	3	2	2020-03-21 07:02:00	1	1
49	3	2	2020-03-21 12:31:00	1	2
50	3	2	2020-03-21 18:00:00	1	1
51	1	2	2020-03-21 14:40:00	1	2
52	1	2	2020-03-21 18:09:00	2	1
53	1	2	2020-03-22 02:00:00	2	1
54	1	2	2020-03-22 20:59:00	2	1
55	3	2	2020-03-22 14:02:00	2	1
56	3	2	2020-03-23 01:04:00	1	1
57	1	2	2020-03-23 12:43:00	2	1
58	2	2	2020-03-23 13:30:00	2	1
59	3	2	2020-03-23 15:33:00	1	1
60	1	2	2020-03-23 17:08:00	2	1
61	2	2	2020-03-23 16:07:00	2	1
62	1	1	2020-03-23 18:53:00	1	1
63	1	2	2020-03-23 19:11:00	1	1
64	2	2	2020-03-22 14:55:00	1	1
65	3	2	2020-03-24 07:44:00	1	1
66	1	2	2020-03-24 11:14:00	1	1
67	1	2	2020-03-24 12:45:00	1	1
68	1	2	2020-03-24 13:43:00	1	1
69	1	2	2020-03-24 20:44:00	1	1
70	1	2	2020-03-24 20:50:00	2	2
71	1	2	2020-03-24 20:47:00	2	1
72	3	2	2020-03-24 17:53:00	1	1
73	1	3	2020-03-24 07:09:00	1	1
74	2	3	2020-03-23 12:03:00	1	1
75	1	2	2020-03-25 01:54:00	1	1
76	1	1	2020-03-25 12:19:00	1	1
77	2	2	2020-03-25 12:53:00	1	1
78	3	2	2020-03-25 13:32:00	1	1
79	3	2	2020-03-25 15:14:00	1	1
80	1	1	2020-03-25 18:29:00	1	2
81	1	1	2020-03-25 19:14:00	2	2
82	3	3	2020-03-25 13:58:00	1	1
83	2	2	2020-03-26 00:44:00	1	1
84	1	2	2020-03-26 01:25:00	2	1
85	3	2	2020-03-26 02:42:00	1	1
86	1	1	2020-03-25 15:07:00	2	2
87	3	2	2020-03-26 02:14:00	1	1
88	3	2	2020-03-26 02:18:00	1	1
89	1	2	2020-03-26 03:16:00	1	2
90	3	2	2020-03-26 12:08:00	1	2
91	1	2	2020-03-26 13:16:00	2	2
92	1	2	2020-03-26 15:39:00	2	2
93	1	2	2020-03-26 17:03:00	2	2
94	1	2	2020-03-26 21:29:00	1	1
95	1	2	2020-03-26 21:34:00	1	1
96	1	2	2020-03-26 22:17:00	2	1
97	3	2	2020-03-27 10:32:00	1	1
98	3	2	2020-03-27 12:03:00	1	1
99	1	2	2020-03-27 13:13:00	1	1
100	2	2	2020-03-27 10:32:00	1	1
101	2	2	2020-03-27 12:21:00	1	1
102	1	2	2020-03-27 14:22:00	1	1
103	3	2	2020-03-27 16:26:00	1	1
104	1	2	2020-03-27 17:32:00	1	2
105	1	2	2020-03-27 17:58:00	2	1
106	3	2	2020-03-27 19:32:00	1	1
107	3	2	2020-03-28 09:49:00	1	1
108	1	2	2020-03-28 12:38:00	2	1
109	1	2	2020-03-28 16:01:00	1	1
110	3	2	2020-03-28 18:30:00	1	1
111	1	2	2020-03-28 17:15:00	1	1
112	1	2	2020-03-28 21:02:00	1	1
113	1	2	2020-03-28 21:17:00	2	2
114	1	2	2020-03-28 23:32:00	2	1
115	3	2	2020-03-29 04:24:00	1	1
116	3	2	2020-03-29 06:17:00	1	1
117	1	2	2020-03-29 12:22:00	1	2
118	1	2	2020-03-29 16:23:00	2	1
119	1	2	2020-03-29 18:15:00	2	1
120	1	2	2020-03-29 18:42:00	1	1
121	1	2	2020-03-29 18:46:00	1	1
122	3	2	2020-03-29 21:04:00	1	1
123	3	2	2020-03-29 22:57:00	1	1
124	1	2	2020-03-30 00:24:00	1	2
125	3	2	2020-03-30 07:59:00	1	1
126	1	2	2020-03-30 13:27:00	1	1
127	1	2	2020-03-30 09:00:00	2	2
128	1	2	2020-03-30 18:10:00	2	1
129	1	2	2020-03-30 21:11:00	1	1
130	1	2	2020-03-30 23:44:00	1	1
131	2	3	2020-03-30 13:12:00	1	2
132	1	3	2020-03-30 19:22:00	2	2
133	3	2	2020-03-31 02:07:00	1	1
134	3	2	2020-03-31 06:37:00	1	1
135	3	2	2020-03-31 08:41:00	1	1
136	3	2	2020-03-31 08:43:00	1	1
137	3	2	2020-03-31 08:52:00	1	1
138	2	2	2020-03-31 05:22:00	1	1
139	3	2	2020-03-31 11:54:00	1	1
140	3	2	2020-03-31 12:54:00	1	1
141	2	2	2020-03-31 11:48:00	1	1
142	1	2	2020-03-31 15:28:00	2	2
143	1	2	2020-03-31 18:36:00	2	2
144	1	2	2020-03-31 23:10:00	1	1
145	1	3	2020-03-31 09:40:00	1	1
146	1	2	2020-04-01 06:26:00	2	2
147	1	2	2020-04-01 20:39:00	1	1
148	3	2	2020-04-01 22:33:00	1	1
149	3	2	2020-04-01 17:48:00	1	1
150	1	2	2020-04-02 00:14:00	2	2
151	1	2	2020-04-02 00:49:00	1	2
152	3	2	2020-04-02 04:32:00	1	1
153	3	2	2020-04-02 08:08:00	1	1
154	2	2	2020-04-01 14:21:00	1	1
155	3	2	2020-04-02 15:17:00	1	1
156	3	2	2020-04-02 17:33:00	1	1
157	1	2	2020-04-02 18:41:00	1	1
158	3	3	2020-04-02 08:37:00	1	1
159	2	3	2020-04-02 10:48:00	1	1
160	1	3	2020-04-02 17:50:00	2	2
161	1	2	2020-04-03 00:41:00	1	2
162	1	2	2020-04-03 08:31:00	1	2
163	3	2	2020-04-02 16:02:00	1	1
164	3	2	2020-04-03 10:06:00	1	1
165	2	2	2020-04-03 10:17:00	1	1
166	2	2	2020-04-03 11:04:00	1	1
167	3	2	2020-04-03 12:54:00	1	1
168	3	2	2020-04-03 15:34:00	1	1
169	1	2	2020-04-03 15:15:00	1	2
170	1	2	2020-04-03 10:52:00	1	1
171	1	3	2020-04-03 01:32:00	1	2
172	1	2	2020-04-04 01:16:00	1	1
173	1	2	2020-04-03 22:05:00	2	2
174	1	2	2020-04-04 03:22:00	2	2
175	3	2	2020-04-04 10:11:00	1	1
176	3	2	2020-04-04 01:05:00	1	1
177	3	2	2020-04-04 13:34:00	1	1
178	1	2	2020-04-04 18:04:00	2	1
179	1	2	2020-04-05 14:04:00	1	1
180	3	2	2020-04-04 23:07:00	1	1
181	1	3	2020-04-05 03:35:00	2	2
182	3	2	2020-04-06 00:11:00	2	1
183	3	2	2020-04-06 01:26:00	1	1
184	3	2	2020-04-06 09:49:00	1	1
185	1	2	2020-04-05 19:16:00	2	1
186	1	2	2020-04-06 12:36:00	2	1
187	3	2	2020-04-06 13:28:00	1	1
188	3	2	2020-04-06 13:30:00	1	1
189	2	2	2020-04-06 10:51:00	1	1
190	1	2	2020-04-06 16:27:00	2	1
191	2	2	2020-04-06 18:02:00	1	1
192	3	2	2020-04-06 18:53:00	1	1
193	3	2	2020-04-06 18:54:00	1	1
194	3	2	2020-04-06 21:16:00	1	2
195	1	2	2020-04-07 00:45:00	1	1
196	3	2	2020-04-07 13:26:00	1	1
197	1	2	2020-04-07 21:18:00	2	2
198	1	3	2020-04-07 12:33:00	1	2
199	2	3	2020-04-07 13:20:00	1	2
200	1	2	2020-04-07 23:14:00	1	1
201	3	2	2020-04-08 07:53:00	1	1
202	2	2	2020-04-08 16:21:00	1	2
203	3	2	2020-04-08 12:38:00	1	1
204	3	2	2020-04-08 09:09:00	1	1
205	3	2	2020-04-08 08:13:00	1	1
206	3	2	2020-04-08 07:44:00	1	1
207	1	2	2020-04-08 23:31:00	2	2
208	3	2	2020-04-09 10:55:00	1	1
209	3	2	2020-04-09 10:57:00	1	1
210	2	2	2020-04-09 11:26:00	2	1
211	1	2	2020-04-09 16:09:00	1	2
212	1	2	2020-04-09 15:15:00	2	1
213	1	2	2020-04-09 18:31:00	1	1
214	1	2	2020-04-09 19:30:00	1	2
215	1	2	2020-04-09 19:42:00	2	1
216	3	2	2020-04-09 10:30:00	1	1
217	3	2	2020-04-09 17:56:00	1	1
218	3	2	2020-04-09 18:20:00	1	1
219	2	3	2020-04-09 15:20:00	1	2
220	1	2	2020-04-10 11:59:00	2	1
221	1	2	2020-04-10 14:31:00	2	2
222	3	2	2020-04-10 13:22:00	1	1
223	3	2	2020-04-10 13:25:00	1	1
224	3	2	2020-04-10 19:27:00	1	1
225	3	2	2020-04-10 14:10:00	1	1
226	1	1	2020-04-10 23:10:00	2	2
227	1	2	2020-04-11 02:53:00	2	1
228	3	2	2020-04-11 12:42:00	1	1
229	2	2	2020-04-11 15:44:00	1	1
230	1	1	2020-04-11 20:01:00	2	2
231	3	2	2020-04-11 11:27:00	1	1
232	1	3	2020-04-11 01:03:00	1	1
233	1	2	2020-04-12 01:37:00	2	1
234	1	2	2020-04-12 03:46:00	2	2
235	1	2	2020-04-12 15:03:00	2	2
236	1	2	2020-04-12 14:23:00	1	1
237	3	2	2020-04-12 12:44:00	1	1
238	3	2	2020-04-12 16:07:00	1	1
239	3	2	2020-04-12 16:09:00	1	1
240	3	2	2020-04-12 22:34:00	1	1
241	1	1	2020-04-12 16:55:00	1	2
242	2	2	2020-04-12 11:10:00	1	1
243	3	2	2020-04-12 11:58:00	1	1
244	3	2	2020-04-12 14:40:00	2	1
245	3	2	2020-04-12 16:57:00	1	1
246	3	2	2020-04-12 19:48:00	1	1
247	1	1	2020-04-12 22:53:00	2	2
248	3	2	2020-04-13 05:44:00	1	1
249	3	2	2020-04-13 09:29:00	1	1
250	1	2	2020-04-13 15:27:00	2	2
251	3	2	2020-04-13 21:50:00	1	1
252	3	3	2020-04-13 10:44:00	1	1
253	1	2	2020-04-14 00:04:00	2	2
254	3	2	2020-04-14 01:09:00	1	1
255	3	2	2020-04-14 01:10:00	1	1
256	2	2	2020-04-14 13:12:00	1	1
257	3	2	2020-04-14 00:04:00	1	1
258	3	2	2020-04-14 00:42:00	1	1
259	1	2	2020-04-15 00:50:00	2	2
260	1	2	2020-04-15 06:51:00	2	2
261	3	2	2020-04-15 01:19:00	1	1
262	3	2	2020-04-15 05:49:00	1	1
263	3	2	2020-04-15 13:09:00	1	1
264	1	2	2020-04-15 11:19:00	1	2
265	1	2	2020-04-15 10:26:00	1	2
266	2	3	2020-04-15 12:22:00	1	1
267	2	3	2020-04-15 12:15:00	1	1
268	2	3	2020-04-15 12:12:00	1	1
269	2	3	2020-04-15 08:54:00	1	1
270	2	2	2020-04-15 17:31:00	1	1
271	3	2	2020-04-15 19:32:00	1	1
272	2	2	2020-04-16 09:42:00	2	1
273	2	2	2020-04-16 09:58:00	1	1
274	3	2	2020-04-16 14:24:00	1	1
275	2	2	2020-04-16 14:37:00	1	1
276	1	1	2020-04-16 15:05:00	2	2
277	1	1	2020-04-16 17:22:00	2	2
278	3	2	2020-04-16 19:56:00	1	1
279	2	3	2020-04-15 10:44:00	1	1
280	3	2	2020-04-16 10:57:00	1	1
281	3	2	2020-04-16 13:53:00	1	1
282	3	2	2020-04-16 15:12:00	1	1
283	3	2	2020-04-16 15:15:00	1	1
284	3	2	2020-04-17 03:59:00	1	1
285	2	2	2020-04-17 11:43:00	1	1
286	3	2	2020-04-17 15:18:00	2	1
287	3	2	2020-04-17 07:43:00	1	1
288	3	2	2020-04-17 06:36:00	1	1
289	1	2	2020-04-18 00:11:00	1	1
290	1	2	2020-04-18 02:35:00	2	2
291	2	1	2020-04-18 08:36:00	1	1
292	3	2	2020-04-18 13:26:00	1	1
293	3	2	2020-04-18 13:30:00	1	1
294	2	3	2020-04-18 15:56:00	1	1
295	3	2	2020-04-18 12:13:00	1	1
296	3	2	2020-04-18 16:03:00	1	1
297	3	2	2020-04-18 16:20:00	1	1
298	3	2	2020-04-18 17:39:00	1	1
299	1	2	2020-04-19 01:37:00	1	2
300	1	1	2020-04-19 16:49:00	2	2
301	3	3	2020-04-19 12:51:00	1	1
302	3	2	2020-04-18 15:18:00	1	1
303	3	2	2020-04-19 10:54:00	1	1
304	1	2	2020-04-20 01:43:00	1	1
305	3	2	2020-04-20 03:31:00	1	1
306	3	2	2020-04-20 14:41:00	1	1
307	2	2	2020-04-20 10:36:00	1	1
308	1	1	2020-04-20 17:30:00	1	2
309	1	3	2020-04-20 11:51:00	1	1
310	3	3	2020-04-20 17:21:00	1	1
311	3	2	2020-04-20 10:09:00	1	1
312	2	2	2020-04-20 09:24:00	2	1
313	3	2	2020-04-21 12:07:00	1	1
314	1	2	2020-04-21 13:13:00	1	1
315	2	2	2020-04-21 16:25:00	1	1
316	2	3	2020-04-21 13:47:00	1	1
317	3	2	2020-04-20 23:52:00	2	1
318	3	2	2020-04-21 08:40:00	1	1
319	3	2	2020-04-21 09:57:00	1	1
320	3	2	2020-04-21 09:50:00	1	1
321	3	2	2020-04-21 13:23:00	1	1
322	1	3	2020-04-21 15:08:00	1	1
323	3	2	2020-04-22 08:19:00	1	1
324	3	3	2020-04-22 08:03:00	1	1
325	3	3	2020-04-22 10:31:00	1	1
326	3	3	2020-04-21 13:02:00	1	1
327	3	2	2020-04-22 13:11:00	1	1
328	3	2	2020-04-22 13:54:00	1	1
329	3	2	2020-04-22 16:30:00	2	1
330	3	2	2020-04-22 17:30:00	1	1
331	1	2	2020-04-22 01:42:00	1	1
332	1	2	2020-04-22 02:45:00	1	1
333	3	3	2020-04-22 08:15:00	1	1
334	3	3	2020-04-22 08:20:00	1	1
335	3	2	2020-04-23 07:50:00	1	1
336	3	2	2020-04-23 12:11:00	1	1
337	2	2	2020-04-23 17:21:00	1	1
338	3	2	2020-04-23 20:19:00	1	2
339	3	3	2020-04-22 20:28:00	1	1
340	3	2	2020-04-23 14:17:00	1	1
341	3	2	2020-04-23 17:56:00	1	1
342	3	3	2020-04-23 11:47:00	1	1
343	2	3	2020-04-21 15:10:00	1	1
344	3	2	2020-04-24 04:05:00	1	1
345	1	2	2020-04-24 03:28:00	2	2
346	3	2	2020-04-24 14:06:00	2	2
347	1	2	2020-04-24 23:21:00	1	1
348	2	3	2020-04-24 08:49:00	1	1
349	3	2	2020-04-24 12:50:00	1	1
350	3	2	2020-04-24 14:47:00	1	1
351	3	2	2020-04-24 17:44:00	1	1
352	3	2	2020-04-24 18:32:00	1	1
353	3	2	2020-04-25 00:09:00	1	2
354	3	2	2020-04-24 15:46:00	1	1
355	1	2	2020-04-25 02:42:00	1	1
356	3	2	2020-04-25 12:28:00	1	1
357	2	2	2020-04-25 12:15:00	2	1
358	1	1	2020-04-25 11:11:00	1	2
359	3	2	2020-04-25 20:52:00	1	1
360	3	2	2020-04-25 11:21:00	1	1
361	3	2	2020-04-25 11:40:00	2	1
362	3	2	2020-04-25 18:30:00	1	1
363	3	2	2020-04-26 03:16:00	1	1
364	3	2	2020-04-26 06:39:00	1	1
365	3	2	2020-04-25 22:58:00	1	1
366	3	3	2020-04-26 15:32:00	1	1
367	3	2	2020-04-27 03:03:00	1	1
368	2	2	2020-04-27 11:29:00	2	1
369	3	3	2020-04-27 08:26:00	1	1
370	2	3	2020-04-27 15:51:00	1	1
371	3	2	2020-04-27 09:53:00	1	1
372	3	2	2020-04-27 10:59:00	1	1
373	3	2	2020-04-27 11:28:00	1	1
374	3	2	2020-04-27 12:54:00	1	1
375	3	2	2020-04-28 08:11:00	2	2
376	2	2	2020-04-27 13:26:00	2	2
377	3	2	2020-04-28 06:08:00	1	1
378	2	2	2020-04-28 11:55:00	1	1
379	2	2	2020-04-28 12:15:00	1	1
380	3	2	2020-04-28 13:41:00	1	1
381	1	2	2020-04-28 15:02:00	2	1
382	3	2	2020-04-28 19:18:00	1	1
383	1	1	2020-04-28 15:32:00	2	2
384	1	3	2020-04-28 15:19:00	2	1
385	2	2	2020-04-28 15:04:00	1	1
386	3	2	2020-04-29 04:56:00	1	1
387	3	2	2020-04-29 15:13:00	1	1
388	3	2	2020-04-29 17:00:00	1	1
389	3	2	2020-04-29 19:04:00	2	1
390	3	2	2020-04-29 08:55:00	1	1
391	3	3	2020-04-30 09:34:00	1	1
392	2	3	2020-04-30 12:47:00	1	1
393	3	2	2020-04-30 11:24:00	1	1
394	3	2	2020-04-30 14:29:00	1	1
395	3	2	2020-04-30 04:01:00	1	1
396	3	2	2020-04-30 19:25:00	1	1
397	3	2	2020-04-30 23:36:00	1	1
398	3	2	2020-04-29 21:55:00	1	2
399	3	2	2020-05-01 05:00:00	1	1
400	3	2	2020-05-01 11:08:00	1	1
401	1	1	2020-05-01 04:28:00	2	2
402	1	2	2020-05-01 20:19:00	1	2
403	1	3	2020-05-01 00:29:00	1	2
404	3	3	2020-05-01 09:59:00	1	1
405	3	2	2020-05-01 17:08:00	1	1
406	3	2	2020-05-01 12:36:00	1	1
407	1	1	2020-05-02 11:51:00	2	2
408	3	3	2020-05-02 03:59:00	1	1
409	3	2	2020-05-02 03:22:00	1	1
410	3	2	2020-05-02 13:14:00	1	1
411	3	2	2020-05-03 07:51:00	2	1
412	3	2	2020-05-03 08:10:00	2	1
413	3	2	2020-05-03 09:52:00	1	1
414	3	2	2020-05-02 22:33:00	1	1
415	3	2	2020-05-04 05:02:00	1	1
416	3	2	2020-05-04 15:15:00	1	1
417	3	2	2020-05-04 15:52:00	1	1
418	2	2	2020-05-04 18:01:00	1	1
419	3	2	2020-05-04 05:08:00	1	1
420	3	3	2020-05-04 13:11:00	1	1
421	3	2	2020-05-05 00:19:00	1	1
422	3	2	2020-05-05 10:52:00	1	1
423	3	2	2020-05-05 12:48:00	1	1
424	3	2	2020-05-05 20:20:00	1	1
425	3	2	2020-05-05 21:45:00	1	1
426	3	3	2020-05-05 13:13:00	1	1
427	1	2	2020-05-05 21:40:00	1	2
428	3	2	2020-05-06 00:01:00	1	1
429	1	2	2020-05-06 22:28:00	1	2
430	3	2	2020-05-06 00:45:00	1	1
431	3	2	2020-05-06 18:39:00	1	1
432	3	3	2020-05-06 08:45:00	1	1
433	3	3	2020-05-06 19:54:00	1	1
434	1	2	2020-05-06 20:36:00	2	2
435	1	1	2020-05-07 08:31:00	2	2
436	3	2	2020-05-07 08:31:00	1	1
437	3	2	2020-05-07 16:10:00	1	1
438	1	2	2020-05-07 21:42:00	1	2
439	3	2	2020-05-07 12:27:00	1	1
440	3	2	2020-05-07 18:22:00	1	1
441	2	3	2020-05-07 08:36:00	1	1
442	1	3	2020-05-07 18:04:00	2	2
443	2	3	2020-05-06 09:49:00	1	1
444	1	2	2020-05-07 22:36:00	2	2
445	3	2	2020-05-08 12:02:00	1	1
446	3	2	2020-05-08 13:02:00	1	1
447	1	1	2020-05-08 13:59:00	2	2
448	3	2	2020-05-08 09:05:00	1	1
449	3	2	2020-05-08 16:05:00	1	1
450	3	3	2020-05-08 07:43:00	1	1
451	1	3	2020-05-08 10:04:00	2	1
452	1	1	2020-05-08 18:41:00	2	2
453	1	1	2020-05-08 21:26:00	1	2
454	3	2	2020-05-09 06:32:00	1	2
455	3	2	2020-05-09 07:27:00	1	1
456	3	2	2020-05-09 09:33:00	1	1
457	3	2	2020-05-09 20:26:00	1	1
458	1	2	2020-05-10 16:18:00	2	2
459	3	2	2020-05-10 18:02:00	1	1
460	3	2	2020-05-10 18:38:00	1	1
461	1	3	2020-05-10 15:57:00	2	2
462	1	3	2020-05-10 22:25:00	2	2
463	3	3	2020-05-10 12:33:00	1	1
464	3	2	2020-05-11 05:39:00	1	1
465	3	2	2020-05-11 08:11:00	1	1
466	3	3	2020-05-11 10:12:00	1	1
467	3	3	2020-05-11 10:14:00	1	1
468	3	3	2020-05-11 09:58:00	1	1
469	1	2	2020-05-12 03:22:00	2	2
470	3	2	2020-05-12 00:25:00	1	1
471	3	2	2020-05-12 00:22:00	1	1
472	3	2	2020-05-12 16:50:00	1	2
473	3	2	2020-05-12 00:30:00	1	1
474	3	2	2020-05-13 06:39:00	1	1
475	3	2	2020-05-13 06:46:00	1	1
476	2	2	2020-05-13 16:37:00	2	2
477	3	2	2020-05-13 07:51:00	1	1
478	3	2	2020-05-13 09:40:00	1	1
479	3	2	2020-05-13 16:20:00	1	1
480	3	2	2020-05-13 17:04:00	1	1
481	2	3	2020-05-12 14:35:00	1	1
482	1	2	2020-05-14 21:11:00	2	1
483	3	2	2020-05-14 09:53:00	1	1
484	3	2	2020-05-14 12:43:00	1	1
485	1	2	2020-05-14 16:39:00	1	1
486	1	2	2020-05-15 00:43:00	1	2
487	3	2	2020-05-15 10:02:00	1	1
488	2	2	2020-05-15 10:41:00	1	1
489	1	2	2020-05-15 14:55:00	2	2
490	3	2	2020-05-15 06:05:00	1	1
491	3	2	2020-05-15 08:29:00	1	1
492	3	2	2020-05-15 08:46:00	1	1
493	3	2	2020-05-15 19:05:00	1	1
494	3	3	2020-05-15 11:13:00	1	1
495	2	3	2020-05-15 09:36:00	1	1
496	1	3	2020-05-15 18:47:00	2	2
497	2	3	2020-05-14 17:15:00	1	1
498	3	2	2020-05-16 19:03:00	1	1
499	3	2	2020-05-17 12:35:00	1	1
500	3	2	2020-05-17 11:37:00	2	1
501	3	2	2020-05-18 10:22:00	1	1
502	3	2	2020-05-18 06:57:00	1	1
503	3	2	2020-05-18 11:18:00	1	1
504	3	2	2020-05-18 11:55:00	1	1
505	3	2	2020-05-18 14:20:00	2	1
506	2	3	2020-05-18 17:27:00	1	1
507	2	3	2020-05-18 15:47:00	1	2
508	2	2	2020-05-19 10:17:00	1	1
509	3	2	2020-05-19 01:24:00	1	1
510	3	2	2020-05-19 01:25:00	1	1
511	2	2	2020-05-19 10:33:00	1	1
512	3	2	2020-05-19 15:45:00	1	1
513	3	2	2020-05-19 09:53:00	1	1
514	3	2	2020-05-19 18:30:00	1	1
515	3	3	2020-05-19 08:00:00	1	1
516	3	3	2020-05-18 14:36:00	1	1
517	2	3	2020-05-18 13:43:00	1	1
518	3	2	2020-05-20 12:25:00	1	1
519	3	2	2020-05-20 17:40:00	1	1
520	2	3	2020-05-20 19:06:00	1	1
521	3	2	2020-05-21 06:04:00	1	1
522	3	2	2020-05-22 18:15:00	1	1
523	3	2	2020-05-22 18:17:00	1	1
524	3	2	2020-05-22 17:14:00	1	1
525	3	3	2020-05-22 08:54:00	1	1
526	3	2	2020-05-22 22:57:00	1	1
527	3	2	2020-05-22 22:55:00	1	1
528	1	2	2020-05-23 21:58:00	1	2
529	3	2	2020-05-22 22:38:00	1	1
530	3	2	2020-05-23 21:05:00	1	1
531	3	2	2020-05-24 20:11:00	1	1
532	1	3	2020-05-24 14:13:00	1	2
533	3	2	2020-05-25 00:45:00	1	1
534	3	2	2020-05-25 05:21:00	1	1
535	2	2	2020-05-25 12:09:00	1	1
536	2	2	2020-05-25 12:11:00	2	1
537	2	2	2020-05-25 15:13:00	2	1
538	3	2	2020-05-25 12:01:00	1	1
539	3	2	2020-05-25 12:39:00	1	1
540	3	2	2020-05-25 18:22:00	1	1
541	3	2	2020-05-25 19:18:00	1	1
542	3	3	2020-05-25 08:28:00	1	1
543	2	3	2020-05-22 09:15:00	1	1
544	3	2	2020-05-26 19:16:00	1	1
545	3	2	2020-05-26 09:44:00	1	1
546	3	2	2020-05-26 15:37:00	1	1
547	3	2	2020-05-26 18:56:00	1	1
548	2	3	2020-05-21 12:12:00	1	1
549	3	2	2020-05-27 16:52:00	2	1
550	2	3	2020-05-26 11:35:00	2	1
551	2	3	2020-05-25 15:26:00	1	1

## Sheet: Appendix
Time of request:	ToR
Intensive care unit:	ICU
	1	2	3
Sector of patient care	Outpatient	In-patient non-ICU	In-patient ICU
Imaging technique	Built-in x-ray	Mobile x-ray	Computed tomography
Signs of pneumonia on imaging	Yes	No
Result of final report	COVID-19 positive	COVID-19 negative
