# Supplementary material for: Time series analysis of the demand for COVID-19 related chest imaging during the first wave of the SARS-CoV-2 pandemic: An explorative study
Source: PLoS One. 2021 Mar 3;16(3):e0247686. doi: 10.1371/journal.pone.0247686 (PMC7928469; doi:10.1371/journal.pone.0247686)
Supplement: S2 File — (XLSX) [file pone.0247686.s006.xlsx]

## Sheet: ToR not-COVID-19 chest imaging
Outpatients	In-patients
2020-02-27 00:14:17	2020-02-27 02:11:28
2020-02-27 02:36:59	2020-02-27 02:33:31
2020-02-27 02:47:29	2020-02-27 02:46:22
2020-02-27 10:29:53	2020-02-27 05:24:43
2020-02-27 10:30:36	2020-02-27 05:41:49
2020-02-27 10:33:03	2020-02-27 06:46:26
2020-02-27 10:54:23	2020-02-27 07:10:27
2020-02-27 11:31:53	2020-02-27 08:09:47
2020-02-27 11:49:54	2020-02-27 08:12:49
2020-02-27 12:05:05	2020-02-27 08:13:39
2020-02-27 12:12:51	2020-02-27 08:25:58
2020-02-27 14:15:33	2020-02-27 08:56:50
2020-02-27 14:23:11	2020-02-27 09:01:23
2020-02-27 14:58:38	2020-02-27 09:04:29
2020-02-27 15:51:55	2020-02-27 09:11:14
2020-02-27 16:01:05	2020-02-27 09:18:13
2020-02-27 16:03:59	2020-02-27 09:18:43
2020-02-27 16:08:47	2020-02-27 09:19:49
2020-02-27 16:42:52	2020-02-27 09:21:39
2020-02-27 16:50:22	2020-02-27 09:37:02
2020-02-27 19:02:22	2020-02-27 09:49:38
2020-02-27 20:08:27	2020-02-27 09:50:53
2020-02-27 20:16:47	2020-02-27 09:59:06
2020-02-27 20:26:39	2020-02-27 09:59:34
2020-02-27 20:39:34	2020-02-27 10:00:41
2020-02-27 21:29:21	2020-02-27 10:02:57
2020-02-28 00:38:09	2020-02-27 10:04:43
2020-02-28 01:22:22	2020-02-27 10:05:43
2020-02-28 02:15:35	2020-02-27 10:07:29
2020-02-28 03:05:35	2020-02-27 10:10:34
2020-02-28 03:08:37	2020-02-27 10:16:51
2020-02-28 04:14:55	2020-02-27 10:18:59
2020-02-28 04:54:05	2020-02-27 10:18:59
2020-02-28 07:48:52	2020-02-27 10:24:15
2020-02-28 10:01:26	2020-02-27 10:24:35
2020-02-28 10:36:41	2020-02-27 10:24:35
2020-02-28 11:09:24	2020-02-27 10:24:49
2020-02-28 12:28:54	2020-02-27 10:28:44
2020-02-28 14:40:47	2020-02-27 10:28:44
2020-02-28 15:29:17	2020-02-27 10:32:38
2020-02-28 16:36:22	2020-02-27 10:33:24
2020-02-28 18:19:24	2020-02-27 10:34:20
2020-02-28 18:27:01	2020-02-27 10:40:38
2020-02-28 18:48:58	2020-02-27 10:46:13
2020-02-28 19:15:11	2020-02-27 10:55:16
2020-02-28 20:46:12	2020-02-27 11:01:32
2020-02-28 20:52:22	2020-02-27 11:06:16
2020-02-28 22:00:17	2020-02-27 11:06:51
2020-02-28 22:24:17	2020-02-27 11:07:56
2020-02-29 08:41:56	2020-02-27 11:20:21
2020-02-29 11:16:52	2020-02-27 11:25:54
2020-02-29 11:19:06	2020-02-27 11:40:18
2020-02-29 12:25:25	2020-02-27 11:40:38
2020-02-29 13:27:38	2020-02-27 11:42:37
2020-02-29 15:21:52	2020-02-27 12:05:58
2020-02-29 17:41:56	2020-02-27 12:26:24
2020-02-29 21:06:47	2020-02-27 12:37:02
2020-02-29 21:09:28	2020-02-27 12:42:29
2020-02-29 21:37:30	2020-02-27 12:49:09
2020-02-29 21:44:45	2020-02-27 13:27:11
2020-02-29 22:15:59	2020-02-27 13:30:49
2020-03-01 00:12:18	2020-02-27 13:43:34
2020-03-01 05:57:06	2020-02-27 13:51:02
2020-03-01 14:17:52	2020-02-27 14:02:09
2020-03-01 14:36:44	2020-02-27 14:02:16
2020-03-01 15:50:52	2020-02-27 14:19:21
2020-03-01 16:53:13	2020-02-27 14:22:46
2020-03-01 17:54:03	2020-02-27 14:33:12
2020-03-01 18:41:09	2020-02-27 14:33:42
2020-03-01 18:48:36	2020-02-27 14:50:42
2020-03-01 20:03:01	2020-02-27 14:53:43
2020-03-01 20:15:16	2020-02-27 14:53:45
2020-03-01 20:50:22	2020-02-27 14:57:44
2020-03-02 00:51:59	2020-02-27 15:06:22
2020-03-02 01:39:50	2020-02-27 15:12:17
2020-03-02 03:36:07	2020-02-27 15:14:51
2020-03-02 07:41:00	2020-02-27 15:37:57
2020-03-02 08:37:31	2020-02-27 15:43:18
2020-03-02 09:55:13	2020-02-27 15:52:40
2020-03-02 11:00:20	2020-02-27 15:59:24
2020-03-02 11:38:30	2020-02-27 16:12:23
2020-03-02 11:45:21	2020-02-27 16:22:36
2020-03-02 11:58:08	2020-02-27 16:26:24
2020-03-02 12:40:22	2020-02-27 16:41:43
2020-03-02 12:45:20	2020-02-27 16:48:34
2020-03-02 12:49:12	2020-02-27 16:56:03
2020-03-02 13:08:05	2020-02-27 16:58:44
2020-03-02 13:38:33	2020-02-27 17:11:32
2020-03-02 15:53:41	2020-02-27 17:37:59
2020-03-02 15:56:56	2020-02-27 17:45:57
2020-03-02 16:11:22	2020-02-27 18:19:34
2020-03-02 16:12:43	2020-02-27 18:31:02
2020-03-02 16:17:28	2020-02-27 18:32:24
2020-03-02 16:34:02	2020-02-27 18:39:12
2020-03-02 16:56:05	2020-02-27 18:47:01
2020-03-02 17:15:04	2020-02-27 19:04:28
2020-03-02 19:27:37	2020-02-27 19:22:28
2020-03-02 19:45:25	2020-02-27 19:37:52
2020-03-02 20:08:29	2020-02-27 19:37:52
2020-03-02 20:37:15	2020-02-27 19:45:44
2020-03-02 21:56:21	2020-02-27 21:09:37
2020-03-02 22:12:33	2020-02-27 21:11:23
2020-03-02 23:32:45	2020-02-27 21:58:48
2020-03-02 23:48:51	2020-02-27 22:06:55
2020-03-03 01:50:19	2020-02-27 22:19:09
2020-03-03 04:12:34	2020-02-27 23:51:00
2020-03-03 09:24:51	2020-02-27 23:54:04
2020-03-03 12:08:56	2020-02-28 00:05:24
2020-03-03 12:52:23	2020-02-28 00:07:16
2020-03-03 13:29:10	2020-02-28 00:40:55
2020-03-03 13:48:27	2020-02-28 01:48:31
2020-03-03 15:21:07	2020-02-28 02:53:28
2020-03-03 15:32:09	2020-02-28 04:04:26
2020-03-03 15:37:59	2020-02-28 04:11:01
2020-03-03 15:57:18	2020-02-28 04:55:46
2020-03-03 16:48:06	2020-02-28 05:57:03
2020-03-03 16:51:05	2020-02-28 06:00:23
2020-03-03 18:21:25	2020-02-28 06:51:19
2020-03-03 18:56:53	2020-02-28 07:02:37
2020-03-03 19:01:00	2020-02-28 07:08:58
2020-03-03 19:08:30	2020-02-28 07:15:42
2020-03-03 20:25:23	2020-02-28 07:52:19
2020-03-03 20:38:35	2020-02-28 08:01:17
2020-03-03 20:39:23	2020-02-28 08:03:31
2020-03-03 20:50:25	2020-02-28 08:09:31
2020-03-03 21:31:43	2020-02-28 08:29:48
2020-03-03 23:13:22	2020-02-28 08:39:38
2020-03-04 00:38:16	2020-02-28 08:41:23
2020-03-04 01:18:38	2020-02-28 08:51:05
2020-03-04 03:37:37	2020-02-28 08:51:44
2020-03-04 05:13:24	2020-02-28 08:58:44
2020-03-04 06:42:00	2020-02-28 09:08:35
2020-03-04 09:54:09	2020-02-28 09:11:49
2020-03-04 11:10:46	2020-02-28 09:24:54
2020-03-04 11:22:11	2020-02-28 09:31:42
2020-03-04 11:50:48	2020-02-28 09:31:55
2020-03-04 11:58:39	2020-02-28 09:33:13
2020-03-04 12:01:00	2020-02-28 09:38:44
2020-03-04 12:15:28	2020-02-28 09:41:41
2020-03-04 12:38:03	2020-02-28 09:42:47
2020-03-04 12:48:16	2020-02-28 09:43:43
2020-03-04 13:32:13	2020-02-28 09:44:08
2020-03-04 13:32:46	2020-02-28 09:47:10
2020-03-04 13:59:24	2020-02-28 09:53:51
2020-03-04 14:23:46	2020-02-28 09:54:06
2020-03-04 14:33:27	2020-02-28 09:54:06
2020-03-04 14:34:26	2020-02-28 09:55:22
2020-03-04 15:12:30	2020-02-28 09:55:35
2020-03-04 15:21:43	2020-02-28 09:55:36
2020-03-04 16:11:54	2020-02-28 10:05:39
2020-03-04 16:50:26	2020-02-28 10:10:49
2020-03-04 16:54:58	2020-02-28 10:11:59
2020-03-04 16:55:52	2020-02-28 10:14:25
2020-03-04 17:32:36	2020-02-28 10:27:04
2020-03-04 17:39:16	2020-02-28 10:27:57
2020-03-04 18:37:58	2020-02-28 10:29:48
2020-03-04 18:40:53	2020-02-28 10:31:13
2020-03-04 20:08:57	2020-02-28 10:32:08
2020-03-04 20:51:05	2020-02-28 10:35:52
2020-03-04 22:46:21	2020-02-28 10:45:18
2020-03-04 23:56:20	2020-02-28 10:46:58
2020-03-05 01:42:11	2020-02-28 10:54:27
2020-03-05 02:01:34	2020-02-28 11:08:41
2020-03-05 09:52:37	2020-02-28 11:09:31
2020-03-05 10:34:26	2020-02-28 11:26:55
2020-03-05 14:15:23	2020-02-28 11:31:38
2020-03-05 15:13:44	2020-02-28 11:32:40
2020-03-05 15:57:36	2020-02-28 11:34:26
2020-03-05 16:13:28	2020-02-28 11:42:28
2020-03-05 16:32:50	2020-02-28 11:46:50
2020-03-05 17:09:15	2020-02-28 11:47:17
2020-03-05 18:37:01	2020-02-28 11:53:47
2020-03-05 19:03:39	2020-02-28 11:54:13
2020-03-05 19:24:25	2020-02-28 12:03:26
2020-03-05 22:00:52	2020-02-28 12:04:02
2020-03-05 22:04:19	2020-02-28 12:13:47
2020-03-06 02:02:47	2020-02-28 12:30:59
2020-03-06 04:26:41	2020-02-28 12:37:47
2020-03-06 09:34:14	2020-02-28 12:39:42
2020-03-06 10:17:23	2020-02-28 12:42:05
2020-03-06 10:47:15	2020-02-28 12:44:03
2020-03-06 12:11:37	2020-02-28 12:48:29
2020-03-06 14:40:27	2020-02-28 12:48:58
2020-03-06 15:50:53	2020-02-28 12:50:24
2020-03-06 16:06:22	2020-02-28 13:01:07
2020-03-06 17:56:40	2020-02-28 13:03:46
2020-03-06 18:05:16	2020-02-28 13:13:15
2020-03-06 19:31:13	2020-02-28 13:16:47
2020-03-06 20:13:59	2020-02-28 13:17:33
2020-03-06 21:32:46	2020-02-28 13:18:02
2020-03-06 23:48:32	2020-02-28 13:22:05
2020-03-07 00:12:16	2020-02-28 13:25:57
2020-03-07 07:40:37	2020-02-28 13:29:15
2020-03-07 08:54:01	2020-02-28 13:29:42
2020-03-07 09:41:48	2020-02-28 13:32:22
2020-03-07 11:52:44	2020-02-28 13:34:45
2020-03-07 13:13:19	2020-02-28 13:40:30
2020-03-07 13:48:01	2020-02-28 13:43:47
2020-03-07 14:01:31	2020-02-28 13:46:29
2020-03-07 14:23:43	2020-02-28 13:46:42
2020-03-07 15:50:10	2020-02-28 13:47:47
2020-03-07 16:15:21	2020-02-28 14:21:22
2020-03-07 16:37:35	2020-02-28 14:44:39
2020-03-07 17:31:30	2020-02-28 14:44:46
2020-03-07 17:42:19	2020-02-28 15:24:58
2020-03-07 22:18:54	2020-02-28 15:39:10
2020-03-08 00:50:04	2020-02-28 15:41:23
2020-03-08 09:26:50	2020-02-28 15:43:22
2020-03-08 09:28:09	2020-02-28 15:48:30
2020-03-08 10:59:11	2020-02-28 15:59:23
2020-03-08 11:46:15	2020-02-28 16:07:07
2020-03-08 12:23:40	2020-02-28 16:08:57
2020-03-08 12:24:51	2020-02-28 16:16:48
2020-03-08 13:23:42	2020-02-28 16:26:21
2020-03-08 13:29:17	2020-02-28 16:31:55
2020-03-08 14:38:45	2020-02-28 16:31:57
2020-03-08 15:03:54	2020-02-28 16:37:08
2020-03-08 16:02:10	2020-02-28 16:37:47
2020-03-08 16:20:31	2020-02-28 16:47:04
2020-03-08 16:44:37	2020-02-28 16:56:05
2020-03-08 17:27:42	2020-02-28 16:56:42
2020-03-08 19:24:44	2020-02-28 17:27:28
2020-03-08 20:17:40	2020-02-28 17:43:46
2020-03-08 20:42:15	2020-02-28 18:01:47
2020-03-08 21:56:43	2020-02-28 18:06:19
2020-03-09 00:44:23	2020-02-28 18:07:32
2020-03-09 02:17:19	2020-02-28 18:08:01
2020-03-09 08:48:01	2020-02-28 18:10:16
2020-03-09 10:27:16	2020-02-28 18:38:15
2020-03-09 10:29:21	2020-02-28 18:40:05
2020-03-09 12:16:44	2020-02-28 18:49:10
2020-03-09 12:54:49	2020-02-28 19:26:47
2020-03-09 14:21:09	2020-02-28 19:28:01
2020-03-09 14:26:24	2020-02-28 19:45:36
2020-03-09 14:54:55	2020-02-28 19:52:17
2020-03-09 15:15:26	2020-02-28 19:55:19
2020-03-09 15:37:41	2020-02-28 19:57:46
2020-03-09 17:01:12	2020-02-28 20:50:18
2020-03-09 17:23:15	2020-02-28 21:08:36
2020-03-09 18:21:10	2020-02-28 21:18:07
2020-03-09 18:24:43	2020-02-28 21:43:27
2020-03-09 18:47:49	2020-02-28 22:10:02
2020-03-09 20:57:39	2020-02-28 22:29:52
2020-03-09 21:13:36	2020-02-28 22:53:05
2020-03-09 21:58:42	2020-02-28 23:21:24
2020-03-09 22:52:20	2020-02-29 00:21:54
2020-03-10 04:22:21	2020-02-29 01:15:41
2020-03-10 11:04:34	2020-02-29 02:31:02
2020-03-10 12:07:01	2020-02-29 02:36:34
2020-03-10 14:20:03	2020-02-29 02:41:51
2020-03-10 14:37:39	2020-02-29 03:53:52
2020-03-10 15:14:49	2020-02-29 05:21:13
2020-03-10 15:18:01	2020-02-29 06:18:50
2020-03-10 15:55:57	2020-02-29 07:30:54
2020-03-10 15:59:00	2020-02-29 09:08:01
2020-03-10 16:21:51	2020-02-29 09:44:52
2020-03-10 17:11:33	2020-02-29 10:12:25
2020-03-10 19:28:47	2020-02-29 10:39:49
2020-03-10 19:34:32	2020-02-29 10:54:43
2020-03-10 19:34:40	2020-02-29 11:08:07
2020-03-10 21:07:19	2020-02-29 11:41:13
2020-03-10 22:00:38	2020-02-29 12:24:46
2020-03-11 00:04:56	2020-02-29 12:34:52
2020-03-11 01:41:33	2020-02-29 12:46:51
2020-03-11 10:55:44	2020-02-29 12:49:06
2020-03-11 11:10:44	2020-02-29 13:00:41
2020-03-11 12:13:27	2020-02-29 13:02:11
2020-03-11 12:34:52	2020-02-29 13:31:56
2020-03-11 14:07:55	2020-02-29 13:38:10
2020-03-11 14:58:15	2020-02-29 13:39:51
2020-03-11 15:06:20	2020-02-29 13:41:34
2020-03-11 15:16:41	2020-02-29 13:46:58
2020-03-11 15:51:06	2020-02-29 14:15:31
2020-03-11 15:55:57	2020-02-29 14:36:12
2020-03-11 17:15:46	2020-02-29 14:40:17
2020-03-11 18:45:39	2020-02-29 15:03:58
2020-03-11 19:13:12	2020-02-29 15:06:04
2020-03-11 20:16:24	2020-02-29 15:06:54
2020-03-11 20:27:49	2020-02-29 15:07:49
2020-03-11 22:04:22	2020-02-29 15:09:26
2020-03-11 23:54:06	2020-02-29 15:15:26
2020-03-11 23:56:58	2020-02-29 15:44:00
2020-03-12 02:19:15	2020-02-29 15:44:55
2020-03-12 02:58:58	2020-02-29 15:54:41
2020-03-12 03:12:12	2020-02-29 15:57:43
2020-03-12 09:07:40	2020-02-29 16:00:37
2020-03-12 10:36:45	2020-02-29 16:03:18
2020-03-12 11:12:27	2020-02-29 16:10:36
2020-03-12 11:50:26	2020-02-29 16:12:25
2020-03-12 12:06:16	2020-02-29 17:53:21
2020-03-12 12:10:16	2020-02-29 18:09:39
2020-03-12 12:29:21	2020-02-29 20:31:31
2020-03-12 12:30:29	2020-02-29 21:15:27
2020-03-12 12:58:03	2020-02-29 21:18:06
2020-03-12 13:30:47	2020-02-29 22:44:33
2020-03-12 14:01:04	2020-02-29 23:22:18
2020-03-12 14:29:12	2020-02-29 23:55:04
2020-03-12 15:15:37	2020-02-29 23:57:37
2020-03-12 15:45:47	2020-03-01 00:02:32
2020-03-12 16:03:30	2020-03-01 00:22:55
2020-03-12 16:28:12	2020-03-01 01:33:18
2020-03-12 16:50:25	2020-03-01 01:37:22
2020-03-12 18:09:06	2020-03-01 01:52:55
2020-03-12 18:20:39	2020-03-01 03:29:24
2020-03-12 21:22:51	2020-03-01 04:48:27
2020-03-12 22:15:35	2020-03-01 06:42:26
2020-03-12 22:18:46	2020-03-01 06:52:53
2020-03-12 23:23:36	2020-03-01 06:54:24
2020-03-13 01:35:34	2020-03-01 08:01:02
2020-03-13 03:11:39	2020-03-01 08:24:18
2020-03-13 04:25:07	2020-03-01 09:02:09
2020-03-13 06:04:25	2020-03-01 09:07:30
2020-03-13 09:05:57	2020-03-01 09:44:31
2020-03-13 10:09:03	2020-03-01 09:47:18
2020-03-13 11:23:53	2020-03-01 09:53:19
2020-03-13 11:32:34	2020-03-01 10:41:44
2020-03-13 13:13:48	2020-03-01 11:10:29
2020-03-13 13:24:16	2020-03-01 11:12:57
2020-03-13 13:47:03	2020-03-01 11:17:06
2020-03-13 15:59:34	2020-03-01 11:28:27
2020-03-13 16:03:08	2020-03-01 11:37:17
2020-03-13 16:25:51	2020-03-01 11:55:33
2020-03-13 16:28:48	2020-03-01 11:57:21
2020-03-13 17:31:28	2020-03-01 11:59:04
2020-03-13 18:13:21	2020-03-01 12:02:46
2020-03-13 18:14:38	2020-03-01 12:04:54
2020-03-13 18:28:39	2020-03-01 12:06:04
2020-03-13 19:50:11	2020-03-01 12:09:27
2020-03-13 20:37:00	2020-03-01 12:44:40
2020-03-13 21:43:37	2020-03-01 13:13:05
2020-03-13 22:10:08	2020-03-01 13:15:42
2020-03-13 23:47:27	2020-03-01 13:17:42
2020-03-14 00:16:16	2020-03-01 13:25:08
2020-03-14 01:47:12	2020-03-01 13:27:34
2020-03-14 04:21:26	2020-03-01 13:52:25
2020-03-14 11:40:40	2020-03-01 14:02:51
2020-03-14 12:17:36	2020-03-01 14:25:13
2020-03-14 12:56:59	2020-03-01 14:35:10
2020-03-14 13:42:44	2020-03-01 14:43:46
2020-03-14 16:27:18	2020-03-01 15:03:12
2020-03-14 16:44:22	2020-03-01 15:03:37
2020-03-14 19:18:22	2020-03-01 15:14:45
2020-03-14 19:25:40	2020-03-01 15:16:26
2020-03-14 20:53:25	2020-03-01 15:44:21
2020-03-14 22:38:53	2020-03-01 15:59:20
2020-03-15 01:38:28	2020-03-01 16:02:54
2020-03-15 03:34:16	2020-03-01 16:04:07
2020-03-15 04:34:45	2020-03-01 16:05:17
2020-03-15 08:34:30	2020-03-01 16:06:31
2020-03-15 10:16:07	2020-03-01 16:08:07
2020-03-15 12:09:06	2020-03-01 16:08:33
2020-03-15 16:52:55	2020-03-01 17:05:19
2020-03-15 17:03:21	2020-03-01 17:24:05
2020-03-15 17:21:15	2020-03-01 17:29:49
2020-03-15 17:43:46	2020-03-01 18:05:55
2020-03-15 18:49:23	2020-03-01 18:23:44
2020-03-15 21:31:32	2020-03-01 18:24:50
2020-03-15 21:35:08	2020-03-01 18:25:17
2020-03-15 22:10:27	2020-03-01 18:30:16
2020-03-15 23:19:18	2020-03-01 18:40:08
2020-03-16 00:15:33	2020-03-01 18:44:39
2020-03-16 02:47:20	2020-03-01 19:15:43
2020-03-16 03:04:00	2020-03-01 19:32:47
2020-03-16 05:16:59	2020-03-01 20:46:06
2020-03-16 06:19:23	2020-03-01 20:50:44
2020-03-16 07:25:24	2020-03-01 20:51:49
2020-03-16 09:07:34	2020-03-01 20:53:39
2020-03-16 12:22:12	2020-03-01 21:09:34
2020-03-16 12:24:11	2020-03-01 21:10:40
2020-03-16 14:56:21	2020-03-01 21:13:34
2020-03-16 15:16:05	2020-03-01 21:15:09
2020-03-16 17:27:57	2020-03-01 21:17:04
2020-03-16 19:07:53	2020-03-01 22:26:39
2020-03-16 19:37:51	2020-03-01 23:47:22
2020-03-16 19:50:21	2020-03-02 00:15:52
2020-03-16 19:52:10	2020-03-02 01:30:02
2020-03-16 20:32:25	2020-03-02 02:16:13
2020-03-16 21:32:47	2020-03-02 02:52:51
2020-03-16 22:50:24	2020-03-02 02:54:51
2020-03-17 02:54:00	2020-03-02 03:16:16
2020-03-17 05:24:47	2020-03-02 03:18:05
2020-03-17 11:09:21	2020-03-02 03:27:16
2020-03-17 11:39:25	2020-03-02 03:40:02
2020-03-17 11:59:46	2020-03-02 05:25:56
2020-03-17 13:45:28	2020-03-02 07:11:49
2020-03-17 13:59:15	2020-03-02 07:45:03
2020-03-17 15:41:48	2020-03-02 08:46:21
2020-03-17 15:52:30	2020-03-02 08:47:02
2020-03-17 18:06:36	2020-03-02 08:57:00
2020-03-17 18:32:39	2020-03-02 08:57:06
2020-03-17 19:00:59	2020-03-02 08:57:57
2020-03-17 23:39:06	2020-03-02 09:06:33
2020-03-18 00:15:59	2020-03-02 09:33:03
2020-03-18 11:10:14	2020-03-02 09:37:39
2020-03-18 11:19:49	2020-03-02 09:40:35
2020-03-18 12:15:06	2020-03-02 09:49:11
2020-03-18 12:35:22	2020-03-02 09:51:22
2020-03-18 12:55:36	2020-03-02 10:04:04
2020-03-18 13:45:21	2020-03-02 10:04:49
2020-03-18 13:53:26	2020-03-02 10:05:17
2020-03-18 14:31:19	2020-03-02 10:07:13
2020-03-18 14:37:33	2020-03-02 10:07:43
2020-03-18 15:46:38	2020-03-02 10:13:15
2020-03-18 16:57:58	2020-03-02 10:15:56
2020-03-18 17:56:19	2020-03-02 10:26:15
2020-03-18 18:10:18	2020-03-02 10:26:29
2020-03-18 19:54:12	2020-03-02 10:41:32
2020-03-18 23:51:56	2020-03-02 10:47:33
2020-03-18 23:54:18	2020-03-02 11:02:35
2020-03-19 06:08:00	2020-03-02 11:04:03
2020-03-19 06:50:38	2020-03-02 11:05:01
2020-03-19 09:36:31	2020-03-02 11:05:38
2020-03-19 11:14:28	2020-03-02 11:17:23
2020-03-19 11:19:54	2020-03-02 11:34:01
2020-03-19 11:20:13	2020-03-02 11:38:13
2020-03-19 12:02:53	2020-03-02 11:42:33
2020-03-19 13:34:31	2020-03-02 12:03:21
2020-03-19 14:25:31	2020-03-02 12:11:06
2020-03-19 15:18:09	2020-03-02 12:25:02
2020-03-19 15:58:58	2020-03-02 12:26:57
2020-03-19 16:01:51	2020-03-02 12:34:04
2020-03-19 16:24:57	2020-03-02 12:34:27
2020-03-19 18:45:22	2020-03-02 12:35:13
2020-03-19 19:35:05	2020-03-02 12:37:35
2020-03-19 21:45:35	2020-03-02 12:46:44
2020-03-20 11:20:40	2020-03-02 12:52:22
2020-03-20 11:57:52	2020-03-02 12:58:24
2020-03-20 12:05:51	2020-03-02 13:02:37
2020-03-20 13:36:24	2020-03-02 13:04:36
2020-03-20 13:47:53	2020-03-02 13:11:27
2020-03-20 13:59:53	2020-03-02 13:21:11
2020-03-20 15:10:53	2020-03-02 13:22:05
2020-03-20 16:16:49	2020-03-02 13:23:33
2020-03-20 17:02:16	2020-03-02 13:36:05
2020-03-20 17:47:01	2020-03-02 13:42:59
2020-03-20 18:14:50	2020-03-02 13:49:50
2020-03-20 18:26:03	2020-03-02 14:01:06
2020-03-20 18:48:33	2020-03-02 14:07:33
2020-03-20 19:00:52	2020-03-02 14:12:49
2020-03-20 19:14:54	2020-03-02 14:17:44
2020-03-20 20:01:51	2020-03-02 14:26:18
2020-03-20 20:28:12	2020-03-02 14:27:19
2020-03-20 20:41:48	2020-03-02 14:37:02
2020-03-21 00:34:43	2020-03-02 14:40:06
2020-03-21 01:31:06	2020-03-02 14:53:17
2020-03-21 01:51:46	2020-03-02 14:54:15
2020-03-21 02:35:19	2020-03-02 14:55:55
2020-03-21 04:14:19	2020-03-02 14:56:49
2020-03-21 04:26:27	2020-03-02 15:07:10
2020-03-21 08:18:31	2020-03-02 15:14:53
2020-03-21 14:34:20	2020-03-02 15:27:16
2020-03-21 15:30:51	2020-03-02 15:27:41
2020-03-21 18:04:59	2020-03-02 15:54:21
2020-03-21 21:06:20	2020-03-02 15:58:02
2020-03-22 05:26:37	2020-03-02 15:58:31
2020-03-22 06:24:35	2020-03-02 16:00:02
2020-03-22 10:51:01	2020-03-02 16:01:25
2020-03-22 11:46:44	2020-03-02 16:08:27
2020-03-22 11:56:20	2020-03-02 16:16:17
2020-03-22 12:10:03	2020-03-02 16:17:05
2020-03-22 14:50:32	2020-03-02 16:23:19
2020-03-22 18:33:19	2020-03-02 16:32:23
2020-03-22 19:05:59	2020-03-02 16:34:24
2020-03-22 21:26:24	2020-03-02 16:38:49
2020-03-22 21:59:21	2020-03-02 16:39:05
2020-03-23 02:48:46	2020-03-02 16:43:00
2020-03-23 07:26:22	2020-03-02 16:47:12
2020-03-23 07:43:36	2020-03-02 16:52:58
2020-03-23 09:10:16	2020-03-02 17:03:37
2020-03-23 09:25:31	2020-03-02 17:07:46
2020-03-23 10:33:15	2020-03-02 17:46:12
2020-03-23 11:55:11	2020-03-02 17:47:00
2020-03-23 13:02:28	2020-03-02 18:01:48
2020-03-23 13:28:49	2020-03-02 18:47:05
2020-03-23 15:37:50	2020-03-02 18:52:06
2020-03-23 16:12:31	2020-03-02 19:05:46
2020-03-23 17:04:39	2020-03-02 19:12:23
2020-03-23 20:39:44	2020-03-02 19:32:31
2020-03-23 22:27:53	2020-03-02 19:41:45
2020-03-23 23:14:53	2020-03-02 19:57:14
2020-03-23 23:55:05	2020-03-02 20:52:00
2020-03-24 04:06:15	2020-03-02 21:08:32
2020-03-24 09:59:22	2020-03-02 21:09:48
2020-03-24 11:15:45	2020-03-02 21:11:44
2020-03-24 12:37:41	2020-03-02 22:03:26
2020-03-24 16:37:23	2020-03-03 00:08:43
2020-03-24 18:26:29	2020-03-03 00:09:48
2020-03-24 19:47:09	2020-03-03 02:19:13
2020-03-24 20:22:07	2020-03-03 02:24:06
2020-03-24 22:07:13	2020-03-03 03:32:27
2020-03-25 00:43:17	2020-03-03 03:58:28
2020-03-25 09:04:12	2020-03-03 04:18:52
2020-03-25 12:09:50	2020-03-03 05:40:30
2020-03-25 13:54:16	2020-03-03 06:52:47
2020-03-25 13:57:42	2020-03-03 07:05:36
2020-03-25 14:53:16	2020-03-03 07:57:03
2020-03-25 15:04:43	2020-03-03 08:03:52
2020-03-25 15:49:22	2020-03-03 08:08:52
2020-03-25 15:53:29	2020-03-03 08:14:19
2020-03-25 16:19:38	2020-03-03 08:17:28
2020-03-25 16:47:47	2020-03-03 08:25:50
2020-03-25 18:57:51	2020-03-03 08:34:52
2020-03-25 22:07:17	2020-03-03 08:36:24
2020-03-26 00:25:20	2020-03-03 08:46:44
2020-03-26 02:22:34	2020-03-03 08:56:54
2020-03-26 10:39:52	2020-03-03 09:21:43
2020-03-26 12:02:44	2020-03-03 09:30:05
2020-03-26 13:17:20	2020-03-03 09:30:53
2020-03-26 13:26:48	2020-03-03 09:31:40
2020-03-26 13:34:50	2020-03-03 09:35:43
2020-03-26 14:33:51	2020-03-03 09:36:23
2020-03-26 14:35:18	2020-03-03 09:38:26
2020-03-26 15:09:37	2020-03-03 09:43:13
2020-03-26 15:25:26	2020-03-03 09:43:18
2020-03-26 16:04:18	2020-03-03 10:01:40
2020-03-26 16:23:53	2020-03-03 10:03:06
2020-03-26 16:25:40	2020-03-03 10:21:27
2020-03-26 18:49:56	2020-03-03 10:29:34
2020-03-26 20:06:24	2020-03-03 10:36:14
2020-03-26 23:16:37	2020-03-03 10:37:07
2020-03-26 23:17:07	2020-03-03 10:38:06
2020-03-27 09:16:27	2020-03-03 10:41:02
2020-03-27 12:10:30	2020-03-03 10:51:32
2020-03-27 12:41:20	2020-03-03 10:57:14
2020-03-27 13:17:27	2020-03-03 11:12:33
2020-03-27 13:55:34	2020-03-03 11:13:12
2020-03-27 14:38:06	2020-03-03 11:14:17
2020-03-27 14:43:44	2020-03-03 11:14:20
2020-03-27 15:12:48	2020-03-03 11:30:40
2020-03-27 15:19:52	2020-03-03 11:43:03
2020-03-27 16:29:02	2020-03-03 11:43:43
2020-03-27 19:45:11	2020-03-03 12:03:26
2020-03-27 20:27:33	2020-03-03 12:08:29
2020-03-27 22:52:04	2020-03-03 12:09:38
2020-03-28 05:19:49	2020-03-03 12:12:49
2020-03-28 08:06:48	2020-03-03 12:13:20
2020-03-28 12:34:42	2020-03-03 12:33:12
2020-03-28 14:36:15	2020-03-03 12:33:20
2020-03-28 14:49:28	2020-03-03 12:37:49
2020-03-29 05:07:00	2020-03-03 12:38:57
2020-03-29 14:05:31	2020-03-03 12:39:00
2020-03-29 16:29:21	2020-03-03 13:00:00
2020-03-29 18:50:26	2020-03-03 13:00:41
2020-03-29 21:06:13	2020-03-03 13:17:13
2020-03-29 22:38:12	2020-03-03 13:21:41
2020-03-30 00:29:02	2020-03-03 13:24:35
2020-03-30 01:45:13	2020-03-03 13:29:37
2020-03-30 03:56:07	2020-03-03 13:30:18
2020-03-30 08:29:11	2020-03-03 13:46:45
2020-03-30 10:56:00	2020-03-03 13:59:12
2020-03-30 11:45:18	2020-03-03 14:05:11
2020-03-30 12:38:02	2020-03-03 14:09:02
2020-03-30 15:45:14	2020-03-03 14:11:06
2020-03-30 15:52:43	2020-03-03 14:15:18
2020-03-30 16:00:55	2020-03-03 14:17:33
2020-03-30 17:31:22	2020-03-03 14:24:23
2020-03-30 17:40:36	2020-03-03 14:25:35
2020-03-30 19:31:39	2020-03-03 14:34:21
2020-03-30 19:59:02	2020-03-03 14:42:31
2020-03-30 20:06:24	2020-03-03 14:54:40
2020-03-30 23:26:49	2020-03-03 15:05:32
2020-03-30 23:43:45	2020-03-03 15:14:58
2020-03-31 04:06:13	2020-03-03 15:16:51
2020-03-31 10:36:46	2020-03-03 15:35:58
2020-03-31 10:47:09	2020-03-03 15:36:30
2020-03-31 11:47:28	2020-03-03 15:48:24
2020-03-31 11:53:50	2020-03-03 15:55:42
2020-03-31 12:26:43	2020-03-03 16:03:43
2020-03-31 17:19:04	2020-03-03 16:05:23
2020-03-31 19:06:29	2020-03-03 16:06:47
2020-03-31 21:38:35	2020-03-03 16:10:57
2020-04-01 02:20:42	2020-03-03 16:15:11
2020-04-01 07:40:23	2020-03-03 16:29:18
2020-04-01 09:06:52	2020-03-03 16:32:30
2020-04-01 10:21:20	2020-03-03 16:35:01
2020-04-01 10:34:28	2020-03-03 16:38:09
2020-04-01 10:53:43	2020-03-03 16:41:29
2020-04-01 11:15:17	2020-03-03 16:48:12
2020-04-01 12:42:04	2020-03-03 17:00:02
2020-04-01 13:16:00	2020-03-03 17:00:02
2020-04-01 13:47:57	2020-03-03 17:03:32
2020-04-01 13:55:15	2020-03-03 17:34:44
2020-04-01 14:09:46	2020-03-03 17:37:12
2020-04-01 14:11:24	2020-03-03 17:44:49
2020-04-01 14:40:18	2020-03-03 17:54:00
2020-04-01 15:01:23	2020-03-03 18:02:17
2020-04-01 15:32:06	2020-03-03 18:25:56
2020-04-01 16:15:57	2020-03-03 18:25:56
2020-04-01 16:46:58	2020-03-03 18:32:11
2020-04-01 17:20:06	2020-03-03 18:57:34
2020-04-01 18:41:06	2020-03-03 19:27:00
2020-04-01 19:34:48	2020-03-03 19:59:57
2020-04-01 20:28:22	2020-03-03 20:49:37
2020-04-01 21:06:18	2020-03-03 21:01:44
2020-04-01 21:09:32	2020-03-03 21:04:53
2020-04-01 23:45:03	2020-03-03 22:05:46
2020-04-02 00:47:01	2020-03-03 22:14:23
2020-04-02 02:43:47	2020-03-03 22:16:05
2020-04-02 02:50:07	2020-03-03 22:22:22
2020-04-02 06:46:07	2020-03-03 22:30:28
2020-04-02 10:52:38	2020-03-04 00:14:09
2020-04-02 11:02:06	2020-03-04 01:19:15
2020-04-02 11:56:58	2020-03-04 03:05:07
2020-04-02 14:03:29	2020-03-04 04:45:59
2020-04-02 14:52:41	2020-03-04 04:46:16
2020-04-02 15:01:58	2020-03-04 05:54:19
2020-04-02 15:48:07	2020-03-04 06:06:36
2020-04-02 15:53:21	2020-03-04 06:56:29
2020-04-02 16:02:43	2020-03-04 07:14:31
2020-04-02 17:37:21	2020-03-04 07:18:29
2020-04-02 19:08:34	2020-03-04 07:46:09
2020-04-02 21:46:11	2020-03-04 08:08:03
2020-04-02 23:52:31	2020-03-04 08:16:54
2020-04-03 00:36:26	2020-03-04 08:18:20
2020-04-03 04:04:21	2020-03-04 08:38:38
2020-04-03 11:08:02	2020-03-04 08:41:32
2020-04-03 13:34:54	2020-03-04 08:54:26
2020-04-03 13:51:13	2020-03-04 08:57:09
2020-04-03 13:55:37	2020-03-04 09:15:24
2020-04-03 14:01:25	2020-03-04 09:15:24
2020-04-03 14:33:19	2020-03-04 09:16:49
2020-04-03 15:24:10	2020-03-04 09:18:59
2020-04-03 16:38:04	2020-03-04 09:39:46
2020-04-03 16:55:11	2020-03-04 09:42:08
2020-04-03 17:25:53	2020-03-04 09:42:54
2020-04-03 17:35:19	2020-03-04 09:46:44
2020-04-03 17:41:29	2020-03-04 09:49:24
2020-04-03 17:57:55	2020-03-04 09:56:24
2020-04-03 18:08:47	2020-03-04 09:57:55
2020-04-03 18:57:16	2020-03-04 10:02:11
2020-04-03 19:29:26	2020-03-04 10:04:08
2020-04-04 01:27:12	2020-03-04 10:09:33
2020-04-04 13:40:56	2020-03-04 10:12:32
2020-04-04 13:47:43	2020-03-04 10:15:26
2020-04-04 18:45:15	2020-03-04 10:23:03
2020-04-04 20:57:37	2020-03-04 10:26:50
2020-04-04 21:28:46	2020-03-04 10:33:36
2020-04-04 22:22:55	2020-03-04 10:39:13
2020-04-05 00:43:55	2020-03-04 10:41:40
2020-04-05 01:20:25	2020-03-04 10:44:29
2020-04-05 02:14:09	2020-03-04 10:51:41
2020-04-05 03:57:46	2020-03-04 10:59:59
2020-04-05 05:25:00	2020-03-04 11:00:12
2020-04-05 07:38:16	2020-03-04 11:00:30
2020-04-05 07:54:57	2020-03-04 11:06:34
2020-04-05 08:26:22	2020-03-04 11:11:20
2020-04-05 09:15:32	2020-03-04 11:18:04
2020-04-05 10:27:39	2020-03-04 11:23:01
2020-04-05 10:54:54	2020-03-04 11:26:14
2020-04-05 11:33:45	2020-03-04 11:43:17
2020-04-05 12:15:34	2020-03-04 11:44:10
2020-04-05 13:21:21	2020-03-04 11:50:20
2020-04-05 13:25:57	2020-03-04 11:53:32
2020-04-05 13:35:38	2020-03-04 11:55:01
2020-04-05 14:09:55	2020-03-04 12:21:58
2020-04-05 14:59:02	2020-03-04 12:28:09
2020-04-05 16:05:56	2020-03-04 12:35:26
2020-04-05 17:12:13	2020-03-04 12:35:39
2020-04-05 18:38:44	2020-03-04 12:40:13
2020-04-05 20:09:56	2020-03-04 12:44:48
2020-04-06 01:58:58	2020-03-04 12:57:58
2020-04-06 04:24:15	2020-03-04 13:04:47
2020-04-06 11:50:12	2020-03-04 13:28:16
2020-04-06 12:40:07	2020-03-04 13:47:42
2020-04-06 14:57:12	2020-03-04 13:50:41
2020-04-06 15:17:15	2020-03-04 13:58:46
2020-04-06 15:35:59	2020-03-04 13:59:04
2020-04-06 15:41:21	2020-03-04 14:01:17
2020-04-06 16:21:03	2020-03-04 14:19:03
2020-04-06 17:37:27	2020-03-04 14:21:21
2020-04-06 19:30:25	2020-03-04 14:22:31
2020-04-06 21:49:32	2020-03-04 14:28:09
2020-04-07 02:14:43	2020-03-04 14:29:00
2020-04-07 08:39:02	2020-03-04 14:30:31
2020-04-07 08:40:27	2020-03-04 14:30:34
2020-04-07 10:28:09	2020-03-04 14:38:12
2020-04-07 12:26:36	2020-03-04 14:41:06
2020-04-07 14:41:39	2020-03-04 14:43:36
2020-04-07 14:57:45	2020-03-04 14:44:28
2020-04-07 15:01:18	2020-03-04 14:45:20
2020-04-07 22:36:14	2020-03-04 14:46:00
2020-04-08 00:55:21	2020-03-04 14:51:08
2020-04-08 02:41:04	2020-03-04 14:52:56
2020-04-08 11:04:56	2020-03-04 14:58:20
2020-04-08 11:32:10	2020-03-04 15:00:54
2020-04-08 11:36:53	2020-03-04 15:01:44
2020-04-08 12:23:54	2020-03-04 15:02:45
2020-04-08 12:57:37	2020-03-04 15:16:37
2020-04-08 14:51:00	2020-03-04 15:29:08
2020-04-08 14:58:47	2020-03-04 15:31:53
2020-04-08 15:05:27	2020-03-04 15:37:23
2020-04-08 15:09:00	2020-03-04 16:00:00
2020-04-08 16:09:38	2020-03-04 16:21:18
2020-04-08 16:28:06	2020-03-04 16:32:30
2020-04-08 16:41:36	2020-03-04 16:33:45
2020-04-08 17:52:15	2020-03-04 16:35:03
2020-04-08 21:04:21	2020-03-04 16:56:11
2020-04-08 22:11:32	2020-03-04 16:58:54
2020-04-08 23:44:05	2020-03-04 17:15:07
2020-04-09 01:01:43	2020-03-04 17:30:15
2020-04-09 02:34:09	2020-03-04 17:42:07
2020-04-09 08:06:38	2020-03-04 17:48:27
2020-04-09 14:03:05	2020-03-04 17:49:35
2020-04-09 14:57:11	2020-03-04 18:02:31
2020-04-09 15:06:24	2020-03-04 18:06:41
2020-04-09 15:43:40	2020-03-04 18:08:43
2020-04-09 16:28:55	2020-03-04 18:12:54
2020-04-09 17:55:46	2020-03-04 18:12:55
2020-04-09 19:43:37	2020-03-04 18:20:15
2020-04-10 04:37:01	2020-03-04 18:21:18
2020-04-10 08:47:29	2020-03-04 18:28:48
2020-04-10 09:09:22	2020-03-04 18:57:59
2020-04-10 09:22:24	2020-03-04 19:19:44
2020-04-10 09:36:53	2020-03-04 19:37:38
2020-04-10 11:59:07	2020-03-04 19:49:11
2020-04-10 13:17:22	2020-03-04 20:35:38
2020-04-10 14:32:55	2020-03-04 21:04:48
2020-04-10 14:39:42	2020-03-04 21:09:10
2020-04-10 15:22:18	2020-03-04 21:10:51
2020-04-10 15:48:15	2020-03-04 21:11:54
2020-04-10 17:48:36	2020-03-04 21:14:16
2020-04-10 18:07:22	2020-03-04 21:17:38
2020-04-10 18:39:14	2020-03-04 21:19:35
2020-04-10 19:01:07	2020-03-04 21:38:54
2020-04-10 20:43:20	2020-03-04 21:50:35
2020-04-10 21:26:13	2020-03-04 22:03:23
2020-04-10 22:46:10	2020-03-04 22:26:01
2020-04-10 23:23:52	2020-03-04 22:29:39
2020-04-11 02:27:05	2020-03-04 22:41:37
2020-04-11 04:13:08	2020-03-04 23:03:50
2020-04-11 04:14:24	2020-03-04 23:10:29
2020-04-11 11:09:45	2020-03-05 00:10:28
2020-04-11 11:25:10	2020-03-05 03:37:55
2020-04-11 11:35:46	2020-03-05 03:51:41
2020-04-11 20:29:13	2020-03-05 04:11:09
2020-04-11 20:34:16	2020-03-05 04:29:55
2020-04-11 21:24:52	2020-03-05 04:48:53
2020-04-11 22:36:08	2020-03-05 04:59:49
2020-04-12 03:38:37	2020-03-05 05:17:55
2020-04-12 07:56:43	2020-03-05 06:48:23
2020-04-12 09:59:27	2020-03-05 07:40:41
2020-04-12 12:18:47	2020-03-05 08:00:31
2020-04-12 13:36:22	2020-03-05 08:12:07
2020-04-12 13:37:14	2020-03-05 08:20:29
2020-04-12 14:20:30	2020-03-05 08:21:41
2020-04-12 17:37:25	2020-03-05 08:38:17
2020-04-12 21:43:15	2020-03-05 08:44:24
2020-04-13 00:08:43	2020-03-05 09:07:30
2020-04-13 02:45:49	2020-03-05 09:20:42
2020-04-13 14:38:37	2020-03-05 09:22:22
2020-04-13 17:05:23	2020-03-05 09:23:32
2020-04-13 17:55:04	2020-03-05 09:26:11
2020-04-13 19:46:53	2020-03-05 09:28:34
2020-04-13 22:34:19	2020-03-05 09:30:21
2020-04-14 09:48:05	2020-03-05 09:33:26
2020-04-14 11:22:19	2020-03-05 09:35:29
2020-04-14 12:34:15	2020-03-05 09:36:31
2020-04-14 12:44:41	2020-03-05 09:40:42
2020-04-14 13:36:01	2020-03-05 09:41:18
2020-04-14 15:06:13	2020-03-05 09:41:24
2020-04-14 15:37:41	2020-03-05 09:42:10
2020-04-14 15:46:06	2020-03-05 09:42:27
2020-04-14 16:50:37	2020-03-05 09:42:28
2020-04-14 17:39:07	2020-03-05 09:44:25
2020-04-14 19:08:39	2020-03-05 09:48:29
2020-04-14 19:17:34	2020-03-05 09:53:04
2020-04-14 20:02:41	2020-03-05 09:57:57
2020-04-14 21:48:55	2020-03-05 10:00:21
2020-04-14 21:54:49	2020-03-05 10:00:51
2020-04-14 22:36:42	2020-03-05 10:01:08
2020-04-15 00:46:05	2020-03-05 10:10:08
2020-04-15 00:51:49	2020-03-05 10:35:43
2020-04-15 07:59:06	2020-03-05 10:38:50
2020-04-15 09:47:51	2020-03-05 11:00:05
2020-04-15 12:08:38	2020-03-05 11:12:09
2020-04-15 13:02:38	2020-03-05 11:12:56
2020-04-15 13:27:17	2020-03-05 11:21:31
2020-04-15 14:54:37	2020-03-05 11:32:58
2020-04-15 14:59:57	2020-03-05 11:55:19
2020-04-15 15:42:24	2020-03-05 11:58:57
2020-04-15 16:23:48	2020-03-05 12:17:53
2020-04-15 17:38:20	2020-03-05 12:33:44
2020-04-15 19:20:34	2020-03-05 12:33:45
2020-04-15 19:50:05	2020-03-05 12:41:42
2020-04-15 20:00:00	2020-03-05 12:54:01
2020-04-16 00:08:58	2020-03-05 12:55:19
2020-04-16 04:43:35	2020-03-05 13:03:58
2020-04-16 05:18:59	2020-03-05 13:11:35
2020-04-16 07:11:34	2020-03-05 13:13:08
2020-04-16 08:25:27	2020-03-05 13:13:39
2020-04-16 09:16:09	2020-03-05 13:27:51
2020-04-16 09:26:53	2020-03-05 13:34:59
2020-04-16 10:07:41	2020-03-05 13:40:25
2020-04-16 13:10:12	2020-03-05 13:44:09
2020-04-16 15:15:32	2020-03-05 13:58:29
2020-04-16 19:35:43	2020-03-05 13:59:27
2020-04-16 20:16:21	2020-03-05 14:03:11
2020-04-16 20:29:59	2020-03-05 14:03:12
2020-04-16 20:38:45	2020-03-05 14:04:18
2020-04-16 23:43:27	2020-03-05 14:05:14
2020-04-17 06:38:41	2020-03-05 14:06:55
2020-04-17 12:31:54	2020-03-05 14:26:36
2020-04-17 13:22:43	2020-03-05 14:36:22
2020-04-17 14:07:57	2020-03-05 14:50:21
2020-04-17 14:46:28	2020-03-05 14:59:23
2020-04-17 15:12:12	2020-03-05 15:05:52
2020-04-17 16:21:19	2020-03-05 15:06:40
2020-04-17 16:57:34	2020-03-05 15:14:00
2020-04-17 18:07:00	2020-03-05 15:18:21
2020-04-17 20:38:14	2020-03-05 15:18:21
2020-04-17 20:43:55	2020-03-05 15:20:29
2020-04-17 21:42:12	2020-03-05 15:22:07
2020-04-17 23:07:37	2020-03-05 15:23:48
2020-04-17 23:55:33	2020-03-05 15:34:55
2020-04-18 00:27:45	2020-03-05 15:37:54
2020-04-18 04:10:05	2020-03-05 15:45:16
2020-04-18 12:41:36	2020-03-05 15:51:30
2020-04-18 13:53:53	2020-03-05 15:51:35
2020-04-18 16:19:28	2020-03-05 16:01:45
2020-04-18 18:16:49	2020-03-05 16:02:46
2020-04-18 18:27:58	2020-03-05 16:14:02
2020-04-18 19:48:30	2020-03-05 16:15:23
2020-04-18 21:33:05	2020-03-05 16:26:34
2020-04-18 21:54:07	2020-03-05 16:43:24
2020-04-18 22:58:21	2020-03-05 16:52:59
2020-04-19 05:37:43	2020-03-05 17:19:06
2020-04-19 07:57:06	2020-03-05 17:26:52
2020-04-19 08:03:42	2020-03-05 17:39:24
2020-04-19 08:55:55	2020-03-05 17:48:39
2020-04-19 10:55:24	2020-03-05 17:55:34
2020-04-19 11:17:57	2020-03-05 17:59:37
2020-04-19 11:36:07	2020-03-05 18:03:40
2020-04-19 12:54:31	2020-03-05 18:25:19
2020-04-19 17:25:49	2020-03-05 18:28:23
2020-04-19 17:33:14	2020-03-05 18:30:19
2020-04-19 20:41:39	2020-03-05 18:36:37
2020-04-20 10:18:27	2020-03-05 18:41:09
2020-04-20 11:25:04	2020-03-05 18:41:36
2020-04-20 12:21:12	2020-03-05 18:45:19
2020-04-20 12:35:01	2020-03-05 18:46:25
2020-04-20 13:45:53	2020-03-05 18:48:05
2020-04-20 14:11:55	2020-03-05 18:50:54
2020-04-20 14:18:26	2020-03-05 19:05:15
2020-04-20 15:21:06	2020-03-05 20:35:03
2020-04-20 15:25:02	2020-03-05 20:38:19
2020-04-20 16:17:28	2020-03-05 21:11:47
2020-04-20 16:45:41	2020-03-05 21:22:12
2020-04-20 16:52:34	2020-03-05 21:38:58
2020-04-20 16:53:59	2020-03-05 22:36:31
2020-04-20 17:21:27	2020-03-05 22:44:26
2020-04-20 17:25:34	2020-03-05 22:45:42
2020-04-20 18:08:39	2020-03-05 22:48:18
2020-04-20 18:31:33	2020-03-05 23:15:03
2020-04-20 19:22:12	2020-03-06 02:01:38
2020-04-20 20:17:20	2020-03-06 04:33:58
2020-04-20 20:36:12	2020-03-06 05:00:26
2020-04-21 03:38:32	2020-03-06 05:10:43
2020-04-21 09:35:19	2020-03-06 07:03:05
2020-04-21 10:16:51	2020-03-06 07:09:43
2020-04-21 10:23:34	2020-03-06 07:27:27
2020-04-21 13:14:30	2020-03-06 07:31:00
2020-04-21 15:21:38	2020-03-06 07:34:41
2020-04-21 15:44:43	2020-03-06 08:09:20
2020-04-21 16:27:10	2020-03-06 08:32:49
2020-04-21 17:04:31	2020-03-06 08:32:59
2020-04-21 18:18:33	2020-03-06 08:34:45
2020-04-21 18:42:37	2020-03-06 08:34:59
2020-04-21 21:00:54	2020-03-06 08:36:01
2020-04-21 21:27:08	2020-03-06 08:37:38
2020-04-21 22:07:04	2020-03-06 08:44:22
2020-04-21 22:28:29	2020-03-06 08:47:25
2020-04-21 22:57:44	2020-03-06 09:00:22
2020-04-22 00:58:39	2020-03-06 09:01:50
2020-04-22 02:01:01	2020-03-06 09:04:51
2020-04-22 02:06:25	2020-03-06 09:19:33
2020-04-22 04:53:05	2020-03-06 09:24:00
2020-04-22 07:49:37	2020-03-06 09:29:17
2020-04-22 11:25:41	2020-03-06 09:32:11
2020-04-22 11:35:51	2020-03-06 09:44:57
2020-04-22 14:08:14	2020-03-06 09:49:13
2020-04-22 14:10:42	2020-03-06 09:49:50
2020-04-22 15:05:15	2020-03-06 09:50:31
2020-04-22 16:44:11	2020-03-06 10:03:44
2020-04-22 17:42:28	2020-03-06 10:04:30
2020-04-22 18:29:20	2020-03-06 10:11:46
2020-04-22 18:47:05	2020-03-06 10:11:47
2020-04-22 21:15:07	2020-03-06 10:11:59
2020-04-23 05:48:45	2020-03-06 10:13:23
2020-04-23 06:16:45	2020-03-06 10:13:26
2020-04-23 08:51:05	2020-03-06 10:15:35
2020-04-23 09:48:39	2020-03-06 10:17:35
2020-04-23 10:48:25	2020-03-06 10:20:43
2020-04-23 10:56:08	2020-03-06 10:32:46
2020-04-23 11:01:25	2020-03-06 10:47:30
2020-04-23 12:10:39	2020-03-06 10:51:40
2020-04-23 14:48:52	2020-03-06 11:00:47
2020-04-23 15:33:37	2020-03-06 11:10:35
2020-04-23 15:43:37	2020-03-06 11:16:25
2020-04-23 16:28:21	2020-03-06 11:23:17
2020-04-23 16:45:36	2020-03-06 11:35:05
2020-04-23 17:51:50	2020-03-06 11:39:34
2020-04-23 20:34:49	2020-03-06 11:40:59
2020-04-23 21:10:57	2020-03-06 11:45:51
2020-04-23 21:29:19	2020-03-06 11:46:57
2020-04-23 21:51:45	2020-03-06 11:51:13
2020-04-24 00:06:04	2020-03-06 11:54:13
2020-04-24 05:15:04	2020-03-06 12:01:09
2020-04-24 07:35:18	2020-03-06 12:01:09
2020-04-24 08:32:33	2020-03-06 12:02:16
2020-04-24 12:45:39	2020-03-06 12:03:14
2020-04-24 13:43:28	2020-03-06 12:05:49
2020-04-24 14:17:52	2020-03-06 12:07:34
2020-04-24 14:50:27	2020-03-06 12:08:08
2020-04-24 15:01:56	2020-03-06 12:13:00
2020-04-24 16:10:56	2020-03-06 12:13:33
2020-04-24 17:32:07	2020-03-06 12:20:17
2020-04-24 17:38:12	2020-03-06 12:24:25
2020-04-24 20:44:38	2020-03-06 12:33:49
2020-04-25 04:08:42	2020-03-06 12:34:29
2020-04-25 05:25:31	2020-03-06 12:59:59
2020-04-25 06:10:39	2020-03-06 13:11:25
2020-04-25 09:45:32	2020-03-06 13:13:30
2020-04-25 13:13:39	2020-03-06 13:15:15
2020-04-25 16:34:31	2020-03-06 13:47:56
2020-04-25 16:41:23	2020-03-06 13:50:00
2020-04-25 19:28:53	2020-03-06 13:52:26
2020-04-26 03:18:09	2020-03-06 13:55:07
2020-04-26 07:59:08	2020-03-06 13:59:03
2020-04-26 08:09:34	2020-03-06 13:59:25
2020-04-26 08:58:22	2020-03-06 14:03:20
2020-04-26 10:17:07	2020-03-06 14:13:25
2020-04-26 12:48:00	2020-03-06 14:14:53
2020-04-26 13:57:19	2020-03-06 14:18:01
2020-04-26 15:23:53	2020-03-06 14:19:18
2020-04-26 16:19:49	2020-03-06 14:48:21
2020-04-26 16:38:36	2020-03-06 14:55:06
2020-04-26 18:05:28	2020-03-06 14:59:19
2020-04-26 18:31:17	2020-03-06 15:04:48
2020-04-27 07:38:30	2020-03-06 15:08:50
2020-04-27 07:48:22	2020-03-06 15:11:53
2020-04-27 08:00:36	2020-03-06 15:24:02
2020-04-27 08:41:01	2020-03-06 15:24:27
2020-04-27 09:01:54	2020-03-06 15:24:27
2020-04-27 10:19:25	2020-03-06 15:29:28
2020-04-27 11:14:03	2020-03-06 15:35:03
2020-04-27 12:02:56	2020-03-06 15:48:17
2020-04-27 14:21:06	2020-03-06 15:49:16
2020-04-27 15:46:06	2020-03-06 15:50:50
2020-04-27 16:16:09	2020-03-06 15:51:58
2020-04-27 16:57:03	2020-03-06 16:00:40
2020-04-27 17:31:35	2020-03-06 16:39:54
2020-04-27 17:39:26	2020-03-06 16:40:02
2020-04-27 18:19:45	2020-03-06 16:47:19
2020-04-27 19:09:19	2020-03-06 16:56:45
2020-04-27 19:22:14	2020-03-06 17:06:13
2020-04-27 19:27:40	2020-03-06 17:10:15
2020-04-27 20:33:37	2020-03-06 17:12:54
2020-04-27 21:02:36	2020-03-06 17:13:51
2020-04-27 21:05:40	2020-03-06 17:44:45
2020-04-27 22:28:47	2020-03-06 17:45:50
2020-04-27 23:24:25	2020-03-06 17:57:11
2020-04-28 07:30:59	2020-03-06 18:39:53
2020-04-28 08:04:17	2020-03-06 18:42:16
2020-04-28 09:37:34	2020-03-06 19:11:29
2020-04-28 11:00:46	2020-03-06 19:36:01
2020-04-28 11:32:08	2020-03-06 20:28:27
2020-04-28 12:01:23	2020-03-06 20:39:26
2020-04-28 12:13:53	2020-03-06 20:43:22
2020-04-28 15:26:30	2020-03-06 20:49:08
2020-04-28 16:52:10	2020-03-06 22:25:13
2020-04-28 17:52:00	2020-03-06 22:28:44
2020-04-28 18:50:21	2020-03-06 22:53:35
2020-04-28 19:45:01	2020-03-07 01:29:01
2020-04-28 22:10:06	2020-03-07 03:32:26
2020-04-29 06:00:25	2020-03-07 05:17:48
2020-04-29 07:41:56	2020-03-07 05:32:49
2020-04-29 12:16:57	2020-03-07 07:23:11
2020-04-29 15:05:33	2020-03-07 08:26:36
2020-04-29 15:22:37	2020-03-07 09:02:24
2020-04-29 16:17:45	2020-03-07 09:11:53
2020-04-29 16:42:59	2020-03-07 09:33:53
2020-04-29 18:41:35	2020-03-07 09:48:53
2020-04-29 19:07:50	2020-03-07 09:48:57
2020-04-29 20:59:53	2020-03-07 09:49:02
2020-04-29 21:44:27	2020-03-07 09:52:42
2020-04-29 21:51:24	2020-03-07 10:08:03
2020-04-30 01:35:10	2020-03-07 10:11:30
2020-04-30 06:31:32	2020-03-07 10:28:13
2020-04-30 06:54:25	2020-03-07 10:35:13
2020-04-30 09:33:15	2020-03-07 11:27:24
2020-04-30 12:30:01	2020-03-07 11:31:57
2020-04-30 12:42:48	2020-03-07 11:51:01
2020-04-30 13:27:53	2020-03-07 12:10:19
2020-04-30 14:09:47	2020-03-07 12:18:10
2020-04-30 14:19:26	2020-03-07 12:18:12
2020-04-30 15:27:46	2020-03-07 12:29:40
2020-04-30 16:00:52	2020-03-07 12:48:43
2020-04-30 16:40:00	2020-03-07 12:55:20
2020-04-30 17:10:51	2020-03-07 13:10:09
2020-04-30 17:31:59	2020-03-07 14:38:43
2020-04-30 17:40:12	2020-03-07 15:33:36
2020-04-30 18:52:54	2020-03-07 15:34:32
2020-04-30 19:37:31	2020-03-07 16:03:56
2020-04-30 20:26:11	2020-03-07 18:16:11
2020-04-30 21:25:13	2020-03-07 18:37:23
2020-04-30 21:53:45	2020-03-07 19:01:02
2020-04-30 22:10:03	2020-03-07 19:55:18
2020-05-01 03:57:58	2020-03-07 19:55:19
2020-05-01 09:25:35	2020-03-07 20:01:14
2020-05-01 10:38:30	2020-03-07 20:01:14
2020-05-01 11:16:15	2020-03-07 20:03:50
2020-05-01 11:44:28	2020-03-07 20:17:22
2020-05-01 12:51:13	2020-03-07 20:29:03
2020-05-01 13:45:26	2020-03-07 20:41:45
2020-05-01 14:31:40	2020-03-07 20:47:12
2020-05-01 15:41:35	2020-03-07 20:50:51
2020-05-01 16:07:48	2020-03-07 20:52:20
2020-05-01 16:35:28	2020-03-07 20:53:24
2020-05-01 16:52:24	2020-03-07 20:54:30
2020-05-01 17:19:45	2020-03-07 21:05:38
2020-05-01 21:43:31	2020-03-07 21:07:32
2020-05-02 08:28:09	2020-03-07 21:13:17
2020-05-02 11:38:58	2020-03-07 22:33:58
2020-05-02 12:24:40	2020-03-07 22:35:38
2020-05-02 14:16:39	2020-03-08 00:27:37
2020-05-02 14:29:06	2020-03-08 00:57:02
2020-05-02 15:32:27	2020-03-08 01:03:10
2020-05-02 17:48:48	2020-03-08 05:11:08
2020-05-02 18:08:04	2020-03-08 05:52:20
2020-05-02 18:58:10	2020-03-08 06:43:47
2020-05-02 19:00:24	2020-03-08 06:53:35
2020-05-02 20:00:42	2020-03-08 07:40:04
2020-05-02 21:04:24	2020-03-08 07:42:39
2020-05-02 21:29:06	2020-03-08 07:57:46
2020-05-02 23:50:38	2020-03-08 08:42:55
2020-05-03 00:04:16	2020-03-08 08:51:43
2020-05-03 02:04:44	2020-03-08 09:06:59
2020-05-03 10:14:26	2020-03-08 09:29:27
2020-05-03 12:17:23	2020-03-08 09:32:33
2020-05-03 14:47:58	2020-03-08 09:36:51
2020-05-03 15:48:41	2020-03-08 10:05:47
2020-05-03 16:54:41	2020-03-08 10:44:05
2020-05-03 22:12:03	2020-03-08 11:01:05
2020-05-03 23:51:26	2020-03-08 11:10:35
2020-05-04 00:34:46	2020-03-08 11:16:28
2020-05-04 02:09:56	2020-03-08 11:46:18
2020-05-04 06:35:37	2020-03-08 12:06:22
2020-05-04 11:14:06	2020-03-08 12:29:38
2020-05-04 14:21:41	2020-03-08 12:50:21
2020-05-04 16:24:25	2020-03-08 13:00:52
2020-05-04 17:34:54	2020-03-08 13:02:48
2020-05-04 18:07:48	2020-03-08 13:43:33
2020-05-04 18:20:13	2020-03-08 13:49:34
2020-05-04 18:28:37	2020-03-08 14:00:20
2020-05-04 19:12:16	2020-03-08 14:21:31
2020-05-04 19:41:03	2020-03-08 14:40:00
2020-05-04 21:41:55	2020-03-08 14:44:24
2020-05-04 23:44:37	2020-03-08 15:05:16
2020-05-05 06:10:47	2020-03-08 15:18:12
2020-05-05 08:54:58	2020-03-08 15:36:19
2020-05-05 10:54:54	2020-03-08 16:49:42
2020-05-05 12:33:47	2020-03-08 16:51:59
2020-05-05 13:51:18	2020-03-08 17:02:26
2020-05-05 15:23:57	2020-03-08 17:13:32
2020-05-05 17:02:15	2020-03-08 17:37:07
2020-05-05 23:27:37	2020-03-08 18:36:28
2020-05-05 23:32:31	2020-03-08 18:38:31
2020-05-06 06:46:37	2020-03-08 18:45:49
2020-05-06 10:25:02	2020-03-08 18:56:55
2020-05-06 12:30:25	2020-03-08 18:59:15
2020-05-06 14:20:04	2020-03-08 18:59:19
2020-05-06 14:30:37	2020-03-08 19:08:21
2020-05-06 15:43:11	2020-03-08 19:09:30
2020-05-06 16:35:14	2020-03-08 19:10:41
2020-05-06 17:10:16	2020-03-08 19:15:44
2020-05-06 17:18:06	2020-03-08 19:59:25
2020-05-06 20:48:42	2020-03-08 20:01:02
2020-05-07 04:31:21	2020-03-08 20:02:38
2020-05-07 07:57:20	2020-03-08 20:03:48
2020-05-07 08:57:12	2020-03-08 20:09:16
2020-05-07 10:02:07	2020-03-08 20:10:54
2020-05-07 11:42:25	2020-03-08 20:14:06
2020-05-07 12:07:27	2020-03-08 20:15:46
2020-05-07 13:06:35	2020-03-08 22:17:19
2020-05-07 13:27:15	2020-03-08 22:29:46
2020-05-07 14:34:33	2020-03-08 23:07:28
2020-05-07 14:39:44	2020-03-08 23:23:02
2020-05-07 15:11:04	2020-03-08 23:41:03
2020-05-07 15:19:52	2020-03-09 00:32:57
2020-05-07 15:56:19	2020-03-09 00:36:12
2020-05-07 16:57:48	2020-03-09 00:37:21
2020-05-07 19:18:33	2020-03-09 01:21:33
2020-05-07 21:23:33	2020-03-09 01:23:31
2020-05-07 21:27:02	2020-03-09 01:51:07
2020-05-07 22:14:28	2020-03-09 02:28:51
2020-05-07 23:03:13	2020-03-09 02:31:39
2020-05-08 03:21:50	2020-03-09 03:24:39
2020-05-08 03:57:58	2020-03-09 04:36:58
2020-05-08 06:38:57	2020-03-09 05:11:51
2020-05-08 11:01:56	2020-03-09 08:29:37
2020-05-08 11:11:21	2020-03-09 08:39:48
2020-05-08 11:41:51	2020-03-09 08:47:04
2020-05-08 13:20:42	2020-03-09 08:52:42
2020-05-08 15:51:48	2020-03-09 08:58:26
2020-05-08 16:18:26	2020-03-09 08:59:49
2020-05-08 16:50:53	2020-03-09 09:13:52
2020-05-08 17:28:34	2020-03-09 09:23:45
2020-05-08 17:30:47	2020-03-09 09:24:56
2020-05-08 17:54:11	2020-03-09 09:28:56
2020-05-08 19:28:20	2020-03-09 09:37:10
2020-05-08 20:05:54	2020-03-09 09:37:41
2020-05-08 20:14:31	2020-03-09 09:37:42
2020-05-08 22:05:31	2020-03-09 09:54:04
2020-05-08 23:00:00	2020-03-09 09:59:58
2020-05-09 10:03:33	2020-03-09 10:07:05
2020-05-09 10:41:17	2020-03-09 10:10:00
2020-05-09 11:10:40	2020-03-09 10:11:30
2020-05-09 11:32:16	2020-03-09 10:15:52
2020-05-09 13:28:18	2020-03-09 10:18:55
2020-05-09 14:04:52	2020-03-09 10:19:26
2020-05-09 15:15:23	2020-03-09 10:21:15
2020-05-09 16:21:20	2020-03-09 10:28:42
2020-05-09 16:52:43	2020-03-09 10:36:32
2020-05-09 17:38:33	2020-03-09 10:40:04
2020-05-09 19:06:36	2020-03-09 10:43:14
2020-05-09 19:53:37	2020-03-09 10:47:34
2020-05-09 20:34:15	2020-03-09 10:51:19
2020-05-09 23:33:04	2020-03-09 10:59:01
2020-05-10 02:02:18	2020-03-09 11:00:54
2020-05-10 06:24:06	2020-03-09 11:09:37
2020-05-10 11:02:12	2020-03-09 11:10:08
2020-05-10 11:19:54	2020-03-09 11:10:28
2020-05-10 11:35:23	2020-03-09 11:15:42
2020-05-10 13:59:57	2020-03-09 11:21:55
2020-05-10 14:33:25	2020-03-09 11:23:57
2020-05-10 14:43:53	2020-03-09 11:36:00
2020-05-10 15:04:44	2020-03-09 11:44:26
2020-05-10 16:20:10	2020-03-09 11:57:09
2020-05-11 01:53:52	2020-03-09 11:58:10
2020-05-11 05:07:50	2020-03-09 12:03:56
2020-05-11 08:52:28	2020-03-09 12:04:34
2020-05-11 09:56:57	2020-03-09 12:05:06
2020-05-11 10:38:57	2020-03-09 12:06:00
2020-05-11 10:51:17	2020-03-09 12:08:45
2020-05-11 11:37:32	2020-03-09 12:16:34
2020-05-11 12:18:41	2020-03-09 12:21:26
2020-05-11 14:10:02	2020-03-09 12:41:17
2020-05-11 15:08:05	2020-03-09 12:44:51
2020-05-11 16:30:02	2020-03-09 13:01:55
2020-05-11 17:37:00	2020-03-09 13:19:09
2020-05-11 17:48:26	2020-03-09 13:20:03
2020-05-11 17:57:31	2020-03-09 13:26:27
2020-05-11 19:01:00	2020-03-09 13:27:02
2020-05-11 21:58:15	2020-03-09 13:29:28
2020-05-11 23:20:35	2020-03-09 13:50:43
2020-05-12 08:18:36	2020-03-09 13:56:14
2020-05-12 09:04:47	2020-03-09 13:57:12
2020-05-12 09:19:53	2020-03-09 14:00:10
2020-05-12 10:45:35	2020-03-09 14:02:07
2020-05-12 13:24:18	2020-03-09 14:08:19
2020-05-12 13:45:34	2020-03-09 14:13:36
2020-05-12 15:16:37	2020-03-09 14:21:49
2020-05-12 16:02:25	2020-03-09 14:30:57
2020-05-12 16:03:29	2020-03-09 14:38:19
2020-05-12 16:07:22	2020-03-09 14:39:17
2020-05-12 16:21:53	2020-03-09 14:39:34
2020-05-12 17:24:57	2020-03-09 14:41:02
2020-05-12 17:46:14	2020-03-09 14:57:35
2020-05-12 19:40:20	2020-03-09 15:03:27
2020-05-12 20:41:49	2020-03-09 15:05:31
2020-05-12 21:16:44	2020-03-09 15:19:13
2020-05-13 00:27:48	2020-03-09 15:27:57
2020-05-13 02:05:28	2020-03-09 15:42:04
2020-05-13 05:56:13	2020-03-09 15:48:40
2020-05-13 09:04:48	2020-03-09 16:12:29
2020-05-13 09:24:17	2020-03-09 16:27:22
2020-05-13 10:01:06	2020-03-09 16:37:15
2020-05-13 10:51:54	2020-03-09 16:47:13
2020-05-13 11:53:15	2020-03-09 16:52:48
2020-05-13 12:14:29	2020-03-09 16:55:23
2020-05-13 13:29:17	2020-03-09 16:57:06
2020-05-13 13:29:22	2020-03-09 17:09:57
2020-05-13 13:53:05	2020-03-09 17:16:34
2020-05-13 14:01:48	2020-03-09 17:19:53
2020-05-13 15:15:54	2020-03-09 17:34:56
2020-05-13 15:39:33	2020-03-09 17:36:25
2020-05-13 21:53:02	2020-03-09 17:48:46
2020-05-13 22:00:43	2020-03-09 18:01:32
2020-05-13 22:37:32	2020-03-09 18:06:09
2020-05-13 23:10:10	2020-03-09 18:18:42
2020-05-13 23:10:32	2020-03-09 18:27:35
2020-05-14 01:26:54	2020-03-09 18:41:11
2020-05-14 01:30:41	2020-03-09 18:41:12
2020-05-14 09:44:08	2020-03-09 18:43:19
2020-05-14 11:59:56	2020-03-09 18:44:40
2020-05-14 13:12:54	2020-03-09 18:45:08
2020-05-14 13:29:52	2020-03-09 18:53:15
2020-05-14 15:36:18	2020-03-09 18:56:14
2020-05-14 16:19:19	2020-03-09 19:07:22
2020-05-14 16:58:03	2020-03-09 19:14:22
2020-05-14 17:23:48	2020-03-09 19:25:57
2020-05-14 17:59:40	2020-03-09 19:38:20
2020-05-14 18:32:16	2020-03-09 20:27:42
2020-05-14 18:58:12	2020-03-09 20:56:51
2020-05-14 19:28:10	2020-03-09 21:06:18
2020-05-14 21:16:22	2020-03-09 21:20:24
2020-05-14 22:08:28	2020-03-09 21:29:21
2020-05-14 23:05:32	2020-03-09 21:58:24
2020-05-15 00:31:45	2020-03-09 22:44:21
2020-05-15 04:15:12	2020-03-09 23:24:24
2020-05-15 08:26:46	2020-03-10 00:04:21
2020-05-15 12:34:40	2020-03-10 00:07:29
2020-05-15 13:20:28	2020-03-10 00:10:25
2020-05-15 13:58:14	2020-03-10 00:14:42
2020-05-15 14:18:08	2020-03-10 00:26:22
2020-05-15 15:25:19	2020-03-10 00:33:29
2020-05-15 16:40:41	2020-03-10 00:42:56
2020-05-15 16:49:04	2020-03-10 01:24:09
2020-05-15 17:02:11	2020-03-10 01:55:29
2020-05-15 17:48:27	2020-03-10 01:58:13
2020-05-15 18:41:13	2020-03-10 03:56:02
2020-05-15 19:27:23	2020-03-10 04:11:18
2020-05-15 20:07:16	2020-03-10 06:30:13
2020-05-15 22:18:07	2020-03-10 06:46:13
2020-05-15 22:22:34	2020-03-10 07:09:15
2020-05-15 22:31:47	2020-03-10 08:13:43
2020-05-15 23:12:38	2020-03-10 08:14:00
2020-05-16 02:56:18	2020-03-10 08:18:18
2020-05-16 10:43:41	2020-03-10 08:34:37
2020-05-16 13:27:38	2020-03-10 08:37:19
2020-05-16 13:48:11	2020-03-10 08:38:29
2020-05-16 14:58:59	2020-03-10 08:38:57
2020-05-16 18:28:46	2020-03-10 08:51:45
2020-05-16 20:14:12	2020-03-10 08:54:18
2020-05-16 20:17:59	2020-03-10 08:57:52
2020-05-17 01:01:21	2020-03-10 08:58:01
2020-05-17 01:09:48	2020-03-10 08:58:08
2020-05-17 09:10:08	2020-03-10 08:59:01
2020-05-17 11:57:22	2020-03-10 09:02:02
2020-05-17 12:41:52	2020-03-10 09:11:04
2020-05-17 14:16:27	2020-03-10 09:23:00
2020-05-17 14:23:37	2020-03-10 09:24:42
2020-05-17 19:15:07	2020-03-10 09:26:59
2020-05-17 21:58:57	2020-03-10 09:34:20
2020-05-17 22:06:05	2020-03-10 09:38:57
2020-05-18 10:14:57	2020-03-10 09:47:25
2020-05-18 10:35:49	2020-03-10 09:51:26
2020-05-18 11:00:14	2020-03-10 09:57:48
2020-05-18 11:42:07	2020-03-10 09:59:41
2020-05-18 14:31:14	2020-03-10 10:01:32
2020-05-18 15:51:39	2020-03-10 10:08:40
2020-05-18 16:09:15	2020-03-10 10:13:01
2020-05-18 16:36:12	2020-03-10 10:14:48
2020-05-18 17:21:23	2020-03-10 10:16:20
2020-05-18 17:45:56	2020-03-10 10:25:00
2020-05-18 18:42:19	2020-03-10 10:28:04
2020-05-18 19:34:08	2020-03-10 10:31:29
2020-05-18 21:55:26	2020-03-10 10:40:04
2020-05-18 22:25:06	2020-03-10 10:45:49
2020-05-18 22:32:33	2020-03-10 10:45:49
2020-05-18 22:50:43	2020-03-10 10:47:27
2020-05-18 23:54:27	2020-03-10 10:47:28
2020-05-19 01:23:38	2020-03-10 10:55:41
2020-05-19 03:58:04	2020-03-10 10:55:42
2020-05-19 12:29:53	2020-03-10 10:58:51
2020-05-19 14:31:22	2020-03-10 11:02:05
2020-05-19 14:34:16	2020-03-10 11:03:44
2020-05-19 15:09:20	2020-03-10 11:06:25
2020-05-19 15:09:57	2020-03-10 11:06:55
2020-05-19 15:53:24	2020-03-10 11:18:11
2020-05-19 16:01:48	2020-03-10 11:19:19
2020-05-19 16:31:32	2020-03-10 11:20:48
2020-05-19 17:05:16	2020-03-10 11:25:07
2020-05-19 18:29:15	2020-03-10 11:26:04
2020-05-19 18:30:17	2020-03-10 11:37:58
2020-05-19 20:34:26	2020-03-10 11:40:04
2020-05-19 20:55:40	2020-03-10 11:43:06
2020-05-19 22:29:34	2020-03-10 11:44:19
2020-05-19 23:14:39	2020-03-10 11:46:33
2020-05-20 01:03:35	2020-03-10 11:48:48
2020-05-20 01:20:21	2020-03-10 11:56:14
2020-05-20 01:39:57	2020-03-10 12:04:36
2020-05-20 01:47:52	2020-03-10 12:06:10
2020-05-20 02:55:11	2020-03-10 12:08:10
2020-05-20 06:09:25	2020-03-10 12:09:46
2020-05-20 06:56:05	2020-03-10 12:15:18
2020-05-20 08:27:38	2020-03-10 12:21:30
2020-05-20 08:55:15	2020-03-10 12:25:22
2020-05-20 09:40:37	2020-03-10 12:26:06
2020-05-20 09:47:50	2020-03-10 12:34:37
2020-05-20 10:45:44	2020-03-10 12:43:11
2020-05-20 11:10:07	2020-03-10 12:47:24
2020-05-20 11:46:15	2020-03-10 12:47:42
2020-05-20 11:51:52	2020-03-10 12:48:11
2020-05-20 12:34:39	2020-03-10 12:49:39
2020-05-20 12:54:49	2020-03-10 13:05:29
2020-05-20 14:57:49	2020-03-10 13:19:26
2020-05-20 17:43:35	2020-03-10 13:50:10
2020-05-20 17:56:08	2020-03-10 14:09:00
2020-05-20 19:26:34	2020-03-10 14:09:58
2020-05-20 21:52:26	2020-03-10 14:12:25
2020-05-20 23:07:47	2020-03-10 14:19:53
2020-05-21 00:13:47	2020-03-10 14:20:36
2020-05-21 00:51:38	2020-03-10 14:27:08
2020-05-21 01:32:17	2020-03-10 14:30:42
2020-05-21 02:15:14	2020-03-10 15:17:31
2020-05-21 11:42:00	2020-03-10 15:17:47
2020-05-21 12:34:20	2020-03-10 15:19:45
2020-05-21 13:25:58	2020-03-10 15:21:55
2020-05-21 14:13:29	2020-03-10 15:23:36
2020-05-21 15:38:23	2020-03-10 15:26:09
2020-05-21 16:47:22	2020-03-10 15:32:34
2020-05-21 17:12:21	2020-03-10 15:40:43
2020-05-21 18:27:04	2020-03-10 15:42:33
2020-05-21 18:29:30	2020-03-10 16:08:01
2020-05-21 19:46:36	2020-03-10 16:34:42
2020-05-21 22:55:00	2020-03-10 16:35:49
2020-05-21 23:34:53	2020-03-10 16:48:54
2020-05-21 23:46:23	2020-03-10 17:04:17
2020-05-22 00:24:31	2020-03-10 17:30:58
2020-05-22 05:13:51	2020-03-10 17:38:36
2020-05-22 10:16:50	2020-03-10 17:39:25
2020-05-22 10:47:33	2020-03-10 17:44:50
2020-05-22 12:30:59	2020-03-10 18:06:04
2020-05-22 12:45:15	2020-03-10 18:20:28
2020-05-22 15:18:33	2020-03-10 19:01:09
2020-05-22 17:30:06	2020-03-10 19:07:55
2020-05-22 17:44:53	2020-03-10 20:00:54
2020-05-22 18:07:49	2020-03-10 20:03:21
2020-05-22 19:38:44	2020-03-10 20:14:06
2020-05-22 19:56:35	2020-03-10 20:18:32
2020-05-22 20:33:45	2020-03-10 20:28:43
2020-05-22 20:43:48	2020-03-10 20:31:44
2020-05-22 22:15:56	2020-03-10 21:15:40
2020-05-22 22:35:11	2020-03-10 21:22:10
2020-05-22 23:27:24	2020-03-10 21:49:06
2020-05-22 23:27:25	2020-03-10 22:19:07
2020-05-23 00:05:45	2020-03-10 22:34:08
2020-05-23 01:41:58	2020-03-11 00:43:37
2020-05-23 03:38:10	2020-03-11 00:45:48
2020-05-23 08:18:24	2020-03-11 00:50:05
2020-05-23 09:16:44	2020-03-11 00:59:49
2020-05-23 09:56:23	2020-03-11 01:08:47
2020-05-23 11:57:47	2020-03-11 01:29:42
2020-05-23 14:28:46	2020-03-11 01:35:47
2020-05-23 14:57:25	2020-03-11 02:39:03
2020-05-23 16:24:40	2020-03-11 04:40:46
2020-05-23 19:33:35	2020-03-11 04:50:46
2020-05-23 20:08:10	2020-03-11 04:58:08
2020-05-23 20:28:48	2020-03-11 05:35:17
2020-05-23 21:04:01	2020-03-11 08:09:04
2020-05-23 23:19:06	2020-03-11 08:11:29
2020-05-24 03:32:18	2020-03-11 08:37:47
2020-05-24 04:58:49	2020-03-11 08:59:34
2020-05-24 09:12:33	2020-03-11 09:03:59
2020-05-24 09:39:10	2020-03-11 09:08:39
2020-05-24 13:34:08	2020-03-11 09:11:02
2020-05-24 15:58:16	2020-03-11 09:13:51
2020-05-24 16:03:13	2020-03-11 09:21:44
2020-05-24 16:15:46	2020-03-11 09:21:45
2020-05-24 16:34:06	2020-03-11 09:22:11
2020-05-24 16:40:11	2020-03-11 09:23:49
2020-05-24 17:17:15	2020-03-11 09:28:11
2020-05-24 17:38:36	2020-03-11 09:28:43
2020-05-24 19:07:13	2020-03-11 09:34:39
2020-05-24 19:25:44	2020-03-11 09:35:41
2020-05-24 21:12:50	2020-03-11 09:37:55
2020-05-24 21:22:55	2020-03-11 09:37:55
2020-05-24 21:43:21	2020-03-11 09:41:00
2020-05-24 22:02:45	2020-03-11 09:43:14
2020-05-24 23:51:39	2020-03-11 09:45:10
2020-05-25 00:29:04	2020-03-11 09:45:10
2020-05-25 02:27:59	2020-03-11 09:50:41
2020-05-25 05:40:47	2020-03-11 09:56:36
2020-05-25 09:14:28	2020-03-11 10:12:40
2020-05-25 10:25:48	2020-03-11 10:15:20
2020-05-25 11:43:02	2020-03-11 10:26:45
2020-05-25 12:10:05	2020-03-11 10:33:03
2020-05-25 12:29:30	2020-03-11 10:33:23
2020-05-25 13:06:09	2020-03-11 10:42:43
2020-05-25 13:22:07	2020-03-11 10:47:17
2020-05-25 14:55:53	2020-03-11 11:03:16
2020-05-25 16:03:38	2020-03-11 11:04:17
2020-05-25 16:26:00	2020-03-11 11:08:24
2020-05-25 16:43:37	2020-03-11 11:09:46
2020-05-25 17:11:58	2020-03-11 11:11:09
2020-05-25 17:36:18	2020-03-11 11:15:26
2020-05-25 17:49:53	2020-03-11 11:22:40
2020-05-25 18:19:03	2020-03-11 11:33:21
2020-05-25 18:28:17	2020-03-11 11:34:27
2020-05-25 21:27:32	2020-03-11 11:40:29
2020-05-25 21:47:04	2020-03-11 11:40:32
2020-05-25 22:16:38	2020-03-11 11:42:37
2020-05-25 22:47:28	2020-03-11 11:44:42
2020-05-26 01:34:18	2020-03-11 11:48:42
2020-05-26 03:20:02	2020-03-11 11:49:59
2020-05-26 03:33:58	2020-03-11 11:50:39
2020-05-26 03:46:06	2020-03-11 11:54:10
2020-05-26 04:03:00	2020-03-11 11:56:22
2020-05-26 04:10:46	2020-03-11 12:00:52
2020-05-26 09:02:54	2020-03-11 12:01:34
2020-05-26 10:22:02	2020-03-11 12:43:09
2020-05-26 11:40:27	2020-03-11 12:46:41
2020-05-26 13:02:13	2020-03-11 12:46:48
2020-05-26 13:38:05	2020-03-11 12:53:43
2020-05-26 14:43:46	2020-03-11 13:01:54
2020-05-26 15:34:47	2020-03-11 13:11:25
2020-05-26 15:59:36	2020-03-11 13:11:39
2020-05-26 16:25:03	2020-03-11 13:15:26
2020-05-26 16:47:38	2020-03-11 13:21:28
2020-05-26 17:29:39	2020-03-11 13:22:43
2020-05-26 18:27:08	2020-03-11 13:23:33
2020-05-26 19:16:24	2020-03-11 13:45:22
2020-05-26 19:17:18	2020-03-11 13:45:33
2020-05-26 19:46:45	2020-03-11 14:24:56
2020-05-26 20:05:08	2020-03-11 14:36:46
2020-05-26 21:26:45	2020-03-11 14:43:00
2020-05-26 21:37:18	2020-03-11 14:51:07
2020-05-26 22:18:29	2020-03-11 15:01:54
2020-05-26 22:38:13	2020-03-11 15:02:29
2020-05-26 22:43:14	2020-03-11 15:05:36
2020-05-26 23:50:51	2020-03-11 15:05:58
2020-05-27 01:07:35	2020-03-11 15:08:04
2020-05-27 04:52:22	2020-03-11 15:18:57
2020-05-27 05:40:55	2020-03-11 15:23:24
2020-05-27 07:37:13	2020-03-11 15:27:12
2020-05-27 10:44:04	2020-03-11 15:28:25
2020-05-27 13:44:03	2020-03-11 15:34:06
2020-05-27 14:01:38	2020-03-11 15:41:54
2020-05-27 16:38:10	2020-03-11 15:47:39
2020-05-27 16:47:10	2020-03-11 15:58:19
2020-05-27 16:56:58	2020-03-11 15:59:20
2020-05-27 17:25:56	2020-03-11 16:01:12
2020-05-27 17:40:35	2020-03-11 16:02:59
2020-05-27 18:24:14	2020-03-11 16:12:10
2020-05-27 20:59:59	2020-03-11 16:13:04
2020-05-27 21:40:29	2020-03-11 16:14:02
2020-05-27 22:18:18	2020-03-11 16:24:09
2020-05-27 22:44:33	2020-03-11 16:28:07
	2020-03-11 16:31:53
	2020-03-11 16:33:53
	2020-03-11 16:36:03
	2020-03-11 16:36:54
	2020-03-11 16:37:57
	2020-03-11 16:38:38
	2020-03-11 16:48:32
	2020-03-11 16:53:27
	2020-03-11 16:56:48
	2020-03-11 17:34:19
	2020-03-11 17:37:35
	2020-03-11 17:39:59
	2020-03-11 17:40:41
	2020-03-11 17:59:20
	2020-03-11 18:12:07
	2020-03-11 18:24:47
	2020-03-11 20:14:26
	2020-03-11 21:30:58
	2020-03-11 21:31:11
	2020-03-11 22:22:07
	2020-03-11 22:31:42
	2020-03-11 22:38:55
	2020-03-12 00:34:51
	2020-03-12 00:44:26
	2020-03-12 00:47:42
	2020-03-12 01:22:44
	2020-03-12 01:35:23
	2020-03-12 03:49:30
	2020-03-12 04:19:21
	2020-03-12 04:30:23
	2020-03-12 04:54:06
	2020-03-12 05:39:08
	2020-03-12 06:17:29
	2020-03-12 07:03:31
	2020-03-12 08:32:28
	2020-03-12 08:35:10
	2020-03-12 09:02:54
	2020-03-12 09:03:45
	2020-03-12 09:06:59
	2020-03-12 09:20:48
	2020-03-12 09:20:49
	2020-03-12 09:26:07
	2020-03-12 09:26:08
	2020-03-12 09:27:25
	2020-03-12 09:33:58
	2020-03-12 09:35:38
	2020-03-12 09:40:42
	2020-03-12 09:43:52
	2020-03-12 09:49:11
	2020-03-12 09:49:19
	2020-03-12 09:49:29
	2020-03-12 09:49:55
	2020-03-12 09:58:58
	2020-03-12 09:59:31
	2020-03-12 10:04:10
	2020-03-12 10:04:17
	2020-03-12 10:05:43
	2020-03-12 10:12:30
	2020-03-12 10:16:11
	2020-03-12 10:18:20
	2020-03-12 10:29:58
	2020-03-12 11:11:51
	2020-03-12 11:13:36
	2020-03-12 11:24:02
	2020-03-12 11:29:23
	2020-03-12 11:33:04
	2020-03-12 11:35:38
	2020-03-12 11:42:50
	2020-03-12 11:45:16
	2020-03-12 11:51:16
	2020-03-12 11:52:07
	2020-03-12 11:55:43
	2020-03-12 11:55:43
	2020-03-12 11:56:50
	2020-03-12 12:00:56
	2020-03-12 12:00:56
	2020-03-12 12:18:16
	2020-03-12 12:22:48
	2020-03-12 12:28:18
	2020-03-12 12:29:14
	2020-03-12 12:31:04
	2020-03-12 12:32:40
	2020-03-12 12:53:59
	2020-03-12 12:58:06
	2020-03-12 13:00:03
	2020-03-12 13:00:21
	2020-03-12 13:00:37
	2020-03-12 13:02:52
	2020-03-12 13:04:25
	2020-03-12 13:04:33
	2020-03-12 13:21:53
	2020-03-12 13:22:21
	2020-03-12 13:24:59
	2020-03-12 13:35:21
	2020-03-12 13:38:18
	2020-03-12 13:51:57
	2020-03-12 13:56:41
	2020-03-12 14:02:25
	2020-03-12 14:02:38
	2020-03-12 14:05:11
	2020-03-12 14:06:27
	2020-03-12 14:17:16
	2020-03-12 14:25:42
	2020-03-12 14:38:43
	2020-03-12 14:46:10
	2020-03-12 14:57:42
	2020-03-12 15:03:43
	2020-03-12 15:31:15
	2020-03-12 15:38:59
	2020-03-12 15:39:13
	2020-03-12 15:41:03
	2020-03-12 15:43:52
	2020-03-12 15:45:25
	2020-03-12 15:57:36
	2020-03-12 16:15:04
	2020-03-12 16:26:13
	2020-03-12 16:29:58
	2020-03-12 16:30:05
	2020-03-12 16:31:41
	2020-03-12 16:32:30
	2020-03-12 16:38:14
	2020-03-12 16:42:31
	2020-03-12 16:44:38
	2020-03-12 16:49:20
	2020-03-12 17:14:20
	2020-03-12 17:18:33
	2020-03-12 17:20:10
	2020-03-12 17:23:59
	2020-03-12 17:45:06
	2020-03-12 17:45:07
	2020-03-12 17:53:46
	2020-03-12 17:54:11
	2020-03-12 18:03:22
	2020-03-12 18:21:48
	2020-03-12 18:29:24
	2020-03-12 18:32:42
	2020-03-12 18:44:03
	2020-03-12 18:59:12
	2020-03-12 19:06:56
	2020-03-12 19:15:08
	2020-03-12 19:15:08
	2020-03-12 19:36:35
	2020-03-12 20:12:16
	2020-03-12 20:21:44
	2020-03-12 20:24:46
	2020-03-12 20:30:58
	2020-03-12 20:43:20
	2020-03-12 21:51:47
	2020-03-12 22:33:49
	2020-03-12 22:36:13
	2020-03-12 22:47:16
	2020-03-12 23:07:54
	2020-03-13 00:37:54
	2020-03-13 01:17:23
	2020-03-13 01:32:23
	2020-03-13 01:45:44
	2020-03-13 01:51:09
	2020-03-13 02:37:21
	2020-03-13 02:49:06
	2020-03-13 03:05:16
	2020-03-13 03:42:29
	2020-03-13 05:24:27
	2020-03-13 06:09:13
	2020-03-13 07:16:17
	2020-03-13 07:21:29
	2020-03-13 07:47:58
	2020-03-13 07:51:18
	2020-03-13 08:04:07
	2020-03-13 08:06:16
	2020-03-13 08:09:03
	2020-03-13 08:10:28
	2020-03-13 08:17:59
	2020-03-13 08:18:04
	2020-03-13 08:54:15
	2020-03-13 08:55:52
	2020-03-13 09:00:53
	2020-03-13 09:04:41
	2020-03-13 09:06:05
	2020-03-13 09:07:04
	2020-03-13 09:07:20
	2020-03-13 09:11:49
	2020-03-13 09:18:15
	2020-03-13 09:19:48
	2020-03-13 09:24:30
	2020-03-13 09:24:55
	2020-03-13 09:32:53
	2020-03-13 09:41:44
	2020-03-13 10:06:07
	2020-03-13 10:06:43
	2020-03-13 10:33:29
	2020-03-13 10:34:23
	2020-03-13 10:35:25
	2020-03-13 11:04:39
	2020-03-13 11:07:41
	2020-03-13 11:10:27
	2020-03-13 11:16:01
	2020-03-13 11:16:44
	2020-03-13 11:25:58
	2020-03-13 11:29:56
	2020-03-13 11:38:51
	2020-03-13 11:45:13
	2020-03-13 11:45:58
	2020-03-13 11:46:04
	2020-03-13 11:55:49
	2020-03-13 12:05:44
	2020-03-13 12:42:59
	2020-03-13 12:43:51
	2020-03-13 12:47:35
	2020-03-13 12:56:17
	2020-03-13 12:57:30
	2020-03-13 12:58:12
	2020-03-13 13:03:07
	2020-03-13 13:15:30
	2020-03-13 13:20:15
	2020-03-13 13:22:13
	2020-03-13 13:23:06
	2020-03-13 13:40:55
	2020-03-13 13:42:09
	2020-03-13 13:43:26
	2020-03-13 13:47:31
	2020-03-13 13:47:32
	2020-03-13 13:52:05
	2020-03-13 13:53:13
	2020-03-13 14:09:27
	2020-03-13 14:12:39
	2020-03-13 14:21:37
	2020-03-13 15:01:34
	2020-03-13 15:15:12
	2020-03-13 15:21:07
	2020-03-13 15:22:52
	2020-03-13 15:28:20
	2020-03-13 15:48:30
	2020-03-13 15:52:38
	2020-03-13 15:55:42
	2020-03-13 16:12:09
	2020-03-13 16:24:56
	2020-03-13 16:51:32
	2020-03-13 16:51:35
	2020-03-13 16:51:46
	2020-03-13 16:52:42
	2020-03-13 16:55:47
	2020-03-13 17:05:50
	2020-03-13 17:08:51
	2020-03-13 17:13:07
	2020-03-13 17:13:51
	2020-03-13 17:17:07
	2020-03-13 17:35:47
	2020-03-13 17:45:37
	2020-03-13 17:50:57
	2020-03-13 17:52:43
	2020-03-13 18:03:10
	2020-03-13 18:24:43
	2020-03-13 18:36:33
	2020-03-13 18:44:14
	2020-03-13 19:08:13
	2020-03-13 19:09:54
	2020-03-13 19:10:55
	2020-03-13 19:15:06
	2020-03-13 19:17:52
	2020-03-13 19:17:52
	2020-03-13 19:23:39
	2020-03-13 19:25:19
	2020-03-13 19:52:33
	2020-03-13 20:31:42
	2020-03-13 22:05:00
	2020-03-13 23:54:54
	2020-03-14 04:36:23
	2020-03-14 07:26:52
	2020-03-14 07:29:42
	2020-03-14 08:29:06
	2020-03-14 08:40:20
	2020-03-14 08:40:47
	2020-03-14 08:45:39
	2020-03-14 09:08:07
	2020-03-14 09:08:47
	2020-03-14 09:14:57
	2020-03-14 09:19:20
	2020-03-14 09:24:54
	2020-03-14 10:10:16
	2020-03-14 11:27:47
	2020-03-14 11:33:01
	2020-03-14 11:35:25
	2020-03-14 12:03:18
	2020-03-14 12:14:18
	2020-03-14 12:19:45
	2020-03-14 12:47:52
	2020-03-14 13:47:35
	2020-03-14 13:51:17
	2020-03-14 14:34:48
	2020-03-14 15:31:47
	2020-03-14 15:40:15
	2020-03-14 15:52:26
	2020-03-14 16:00:58
	2020-03-14 16:04:57
	2020-03-14 16:46:56
	2020-03-14 16:47:03
	2020-03-14 16:52:36
	2020-03-14 17:48:03
	2020-03-14 18:33:42
	2020-03-14 18:35:13
	2020-03-14 18:51:59
	2020-03-14 19:15:00
	2020-03-14 19:22:15
	2020-03-14 20:11:20
	2020-03-14 20:11:20
	2020-03-14 20:23:47
	2020-03-14 20:44:12
	2020-03-14 20:45:36
	2020-03-14 20:52:23
	2020-03-14 20:55:05
	2020-03-14 22:14:35
	2020-03-14 22:19:14
	2020-03-14 23:49:35
	2020-03-15 00:03:42
	2020-03-15 00:05:46
	2020-03-15 01:19:02
	2020-03-15 01:34:28
	2020-03-15 01:59:00
	2020-03-15 02:02:45
	2020-03-15 04:10:47
	2020-03-15 04:22:53
	2020-03-15 04:25:37
	2020-03-15 04:50:09
	2020-03-15 06:40:44
	2020-03-15 06:43:27
	2020-03-15 07:11:54
	2020-03-15 08:10:48
	2020-03-15 08:24:59
	2020-03-15 08:25:49
	2020-03-15 08:29:56
	2020-03-15 08:33:47
	2020-03-15 08:38:57
	2020-03-15 08:57:12
	2020-03-15 09:04:14
	2020-03-15 09:13:21
	2020-03-15 09:23:56
	2020-03-15 09:40:43
	2020-03-15 10:28:43
	2020-03-15 10:37:27
	2020-03-15 10:52:57
	2020-03-15 11:47:02
	2020-03-15 11:47:20
	2020-03-15 11:47:24
	2020-03-15 12:01:00
	2020-03-15 12:20:57
	2020-03-15 12:25:59
	2020-03-15 12:42:36
	2020-03-15 13:04:58
	2020-03-15 13:06:18
	2020-03-15 13:17:41
	2020-03-15 13:21:10
	2020-03-15 13:30:15
	2020-03-15 14:51:46
	2020-03-15 15:22:09
	2020-03-15 15:31:15
	2020-03-15 16:59:45
	2020-03-15 17:39:28
	2020-03-15 18:38:15
	2020-03-15 19:29:30
	2020-03-15 19:42:08
	2020-03-15 19:43:19
	2020-03-15 20:28:43
	2020-03-15 20:43:03
	2020-03-15 21:26:15
	2020-03-15 21:57:04
	2020-03-15 21:59:24
	2020-03-15 22:40:46
	2020-03-15 23:46:13
	2020-03-15 23:48:42
	2020-03-16 00:14:00
	2020-03-16 00:29:34
	2020-03-16 00:40:45
	2020-03-16 00:51:51
	2020-03-16 01:16:55
	2020-03-16 01:24:21
	2020-03-16 01:54:49
	2020-03-16 01:57:56
	2020-03-16 02:02:05
	2020-03-16 02:10:05
	2020-03-16 02:11:04
	2020-03-16 02:14:20
	2020-03-16 02:15:23
	2020-03-16 02:16:59
	2020-03-16 02:20:38
	2020-03-16 02:21:47
	2020-03-16 02:27:55
	2020-03-16 02:29:35
	2020-03-16 02:30:51
	2020-03-16 02:32:17
	2020-03-16 03:05:23
	2020-03-16 03:21:39
	2020-03-16 07:19:48
	2020-03-16 07:45:00
	2020-03-16 07:48:39
	2020-03-16 08:06:42
	2020-03-16 08:11:54
	2020-03-16 08:17:32
	2020-03-16 08:34:12
	2020-03-16 08:51:34
	2020-03-16 09:06:16
	2020-03-16 09:21:12
	2020-03-16 09:24:16
	2020-03-16 09:29:33
	2020-03-16 09:43:48
	2020-03-16 09:47:53
	2020-03-16 09:48:11
	2020-03-16 09:56:48
	2020-03-16 09:57:27
	2020-03-16 10:00:20
	2020-03-16 10:09:29
	2020-03-16 10:17:02
	2020-03-16 10:19:22
	2020-03-16 10:19:24
	2020-03-16 10:26:29
	2020-03-16 10:26:45
	2020-03-16 10:29:14
	2020-03-16 10:30:52
	2020-03-16 10:33:04
	2020-03-16 10:37:25
	2020-03-16 10:37:56
	2020-03-16 10:38:13
	2020-03-16 10:52:20
	2020-03-16 11:00:39
	2020-03-16 11:08:27
	2020-03-16 11:08:59
	2020-03-16 11:10:25
	2020-03-16 11:13:11
	2020-03-16 11:19:24
	2020-03-16 11:22:52
	2020-03-16 11:24:32
	2020-03-16 11:25:12
	2020-03-16 11:28:36
	2020-03-16 11:44:38
	2020-03-16 11:45:29
	2020-03-16 11:47:46
	2020-03-16 11:47:46
	2020-03-16 11:57:09
	2020-03-16 12:02:46
	2020-03-16 12:05:17
	2020-03-16 12:05:53
	2020-03-16 12:07:09
	2020-03-16 12:08:50
	2020-03-16 12:18:12
	2020-03-16 12:26:55
	2020-03-16 12:30:46
	2020-03-16 12:33:48
	2020-03-16 12:43:50
	2020-03-16 12:59:14
	2020-03-16 13:05:03
	2020-03-16 13:15:39
	2020-03-16 13:17:25
	2020-03-16 13:22:56
	2020-03-16 13:26:56
	2020-03-16 13:29:31
	2020-03-16 13:29:38
	2020-03-16 13:37:15
	2020-03-16 13:38:39
	2020-03-16 13:43:36
	2020-03-16 13:51:52
	2020-03-16 14:02:47
	2020-03-16 14:07:28
	2020-03-16 14:22:20
	2020-03-16 14:23:38
	2020-03-16 14:33:32
	2020-03-16 14:45:28
	2020-03-16 14:59:16
	2020-03-16 15:04:52
	2020-03-16 15:06:36
	2020-03-16 15:08:43
	2020-03-16 15:10:03
	2020-03-16 15:12:08
	2020-03-16 15:13:45
	2020-03-16 15:20:05
	2020-03-16 15:26:09
	2020-03-16 15:32:38
	2020-03-16 15:36:09
	2020-03-16 15:36:36
	2020-03-16 15:49:51
	2020-03-16 15:50:35
	2020-03-16 16:05:02
	2020-03-16 16:07:52
	2020-03-16 16:28:10
	2020-03-16 16:36:59
	2020-03-16 16:39:00
	2020-03-16 16:40:36
	2020-03-16 16:54:51
	2020-03-16 16:59:18
	2020-03-16 17:14:15
	2020-03-16 17:25:48
	2020-03-16 17:26:47
	2020-03-16 17:39:01
	2020-03-16 17:59:52
	2020-03-16 17:59:52
	2020-03-16 18:03:04
	2020-03-16 18:13:04
	2020-03-16 18:40:35
	2020-03-16 18:52:36
	2020-03-16 19:51:25
	2020-03-16 19:58:14
	2020-03-16 20:15:51
	2020-03-16 21:58:56
	2020-03-16 22:14:01
	2020-03-16 22:32:07
	2020-03-16 22:55:07
	2020-03-16 23:08:37
	2020-03-16 23:12:18
	2020-03-16 23:49:46
	2020-03-17 00:16:27
	2020-03-17 02:59:04
	2020-03-17 05:06:53
	2020-03-17 05:33:16
	2020-03-17 08:05:15
	2020-03-17 08:52:10
	2020-03-17 09:05:23
	2020-03-17 09:11:05
	2020-03-17 09:24:54
	2020-03-17 09:32:10
	2020-03-17 09:38:32
	2020-03-17 09:39:58
	2020-03-17 09:41:29
	2020-03-17 09:45:28
	2020-03-17 09:55:46
	2020-03-17 10:00:38
	2020-03-17 10:12:31
	2020-03-17 10:12:31
	2020-03-17 10:14:07
	2020-03-17 10:14:07
	2020-03-17 10:14:18
	2020-03-17 10:16:05
	2020-03-17 10:20:06
	2020-03-17 10:41:36
	2020-03-17 11:12:46
	2020-03-17 11:22:30
	2020-03-17 11:23:01
	2020-03-17 11:28:28
	2020-03-17 11:35:27
	2020-03-17 11:38:57
	2020-03-17 11:39:16
	2020-03-17 11:47:26
	2020-03-17 12:03:33
	2020-03-17 12:03:36
	2020-03-17 12:07:18
	2020-03-17 12:25:59
	2020-03-17 12:29:18
	2020-03-17 12:32:55
	2020-03-17 12:42:27
	2020-03-17 12:44:05
	2020-03-17 13:04:56
	2020-03-17 13:25:16
	2020-03-17 13:31:49
	2020-03-17 13:31:52
	2020-03-17 13:32:49
	2020-03-17 13:36:32
	2020-03-17 13:37:33
	2020-03-17 13:38:11
	2020-03-17 13:45:38
	2020-03-17 13:51:57
	2020-03-17 13:52:31
	2020-03-17 14:39:07
	2020-03-17 14:42:34
[truncated: 6,124 more rows]

## Sheet: Appendix
Time of request:	ToR
